# Supplementary material for: 3,3-Dimethyl-1,2,3,4,6,11-hexa­hydro­benzo[d]naphtho[2,3-b]furan-1,6,11-trione
Source: Acta Crystallogr Sect E Struct Rep Online. 2008 Jul 19;64(Pt 8):o1534. doi: 10.1107/S1600536808021600 (PMC2962159; doi:10.1107/S1600536808021600)
Supplement: Supplementary file 2 [file e-64-o1534-Isup2.hkl]

# 
# h,k,l, Fc-squared, Fo-squared, sigma(Fo-squared) and status flag 
# 
data_I
_shelx_title ' Z in P-1' 
_shelx_refln_list_code          4 
_shelx_F_calc_maximum      160.01 
_exptl_crystal_F_000       308.00 
_reflns_d_resolution_high  0.8116 
 
loop_ 
 _symmetry_equiv_pos_as_xyz 
 'x, y, z' 
 '-x, -y, -z' 
 
_cell_length_a     5.8080 
_cell_length_b     6.7510 
_cell_length_c    18.3320 
_cell_angle_alpha  89.820 
_cell_angle_beta   81.320 
_cell_angle_gamma  78.180 
 
_shelx_F_squared_multiplier     1.000 
 
loop_ 
 _refln_index_h 
 _refln_index_k 
 _refln_index_l 
 _refln_F_squared_calc 
 _refln_F_squared_meas 
 _refln_F_squared_sigma 
 _refln_observed_status 
   1   0   0     1173.34     1098.55     21.12 o 
   2   0   0        6.19        7.22      0.72 o 
   3   0   0     1059.79     1243.70      9.57 o 
   4   0   0        0.01        1.62      1.08 o 
   5   0   0       26.32       26.36      2.71 o 
   6   0   0        4.38        6.32      1.44 o 
  -6   1   0       14.39       14.44      1.62 o 
  -5   1   0      242.60      223.50      5.96 o 
  -4   1   0      154.87      160.86      4.51 o 
  -3   1   0      333.44      374.43      5.60 o 
  -2   1   0       42.52       40.08      1.62 o 
  -1   1   0      803.81      814.21      5.24 o 
   0   1   0      103.12       92.55      1.53 o 
   1   1   0     1259.83     1168.06     23.47 o 
   2   1   0      471.45      504.23      4.87 o 
   3   1   0      173.41      192.63      3.79 o 
   4   1   0       88.44       93.52      3.25 o 
   5   1   0        7.43        7.22      1.26 o 
   6   1   0      128.64      116.44      4.87 o 
  -6   2   0        3.85        3.97      1.62 o 
  -5   2   0        4.12        4.33      1.44 o 
  -4   2   0       76.69       79.25      3.43 o 
  -3   2   0       35.75       40.26      2.35 o 
  -2   2   0      171.36      185.77      3.61 o 
  -1   2   0        0.47        0.54      0.54 o 
   0   2   0       29.21       28.34      0.77 o 
   1   2   0      815.74      804.64      5.78 o 
   2   2   0      291.81      305.10      4.15 o 
   3   2   0      678.83      741.64      7.58 o 
   4   2   0        1.58        0.72      1.08 o 
   5   2   0      117.70      114.28      4.33 o 
   6   2   0        6.78        5.78      1.44 o 
  -5   3   0        3.99        5.42      1.26 o 
  -4   3   0      142.31      132.15      4.69 o 
  -3   3   0      450.38      424.44      7.04 o 
  -2   3   0       46.22       47.66      2.17 o 
  -1   3   0       12.99       15.89      1.44 o 
   0   3   0     1122.85     1096.59      5.87 o 
   1   3   0      386.16      399.88      5.05 o 
   2   3   0        8.31        8.30      0.90 o 
   3   3   0       17.75       18.78      1.62 o 
   4   3   0        0.99       -0.72      1.26 o 
   5   3   0       21.40       24.91      2.35 o 
   6   3   0       10.62       13.18      1.81 o 
  -5   4   0       13.01       10.47      1.81 o 
  -4   4   0       47.27       52.72      3.25 o 
  -3   4   0      383.67      361.97      7.22 o 
  -2   4   0      109.03      105.43      3.79 o 
  -1   4   0       71.03       68.24      2.71 o 
   0   4   0        0.00        1.73      0.60 o 
   1   4   0       75.73       68.96      2.71 o 
   2   4   0       43.01       46.04      2.35 o 
   3   4   0       12.63       13.72      1.08 o 
   4   4   0        5.22        3.79      1.08 o 
   5   4   0        7.24        7.40      1.44 o 
   6   4   0        5.54        4.87      1.62 o 
  -4   5   0        1.23        0.72      1.62 o 
  -3   5   0        8.98        8.12      1.44 o 
  -2   5   0        2.39        2.53      1.62 o 
  -1   5   0      167.87      166.81      4.69 o 
   0   5   0       95.47       64.63     21.12 o 
   1   5   0        0.00       -1.44      1.26 o 
   2   5   0        8.14        9.75      1.08 o 
   3   5   0       31.48       31.95      2.53 o 
   4   5   0       25.19       27.62      2.53 o 
   5   5   0        0.72       -1.26      1.81 o 
   6   5   0       11.96       13.90      1.81 o 
  -3   6   0        5.47        6.14      1.44 o 
  -2   6   0        0.13        0.72      1.08 o 
  -1   6   0       64.19       68.96      3.61 o 
   0   6   0       12.69       12.45      1.02 o 
   1   6   0        2.21        1.44      1.44 o 
   2   6   0       20.35       20.94      1.81 o 
   3   6   0        9.50       10.65      1.44 o 
   4   6   0        1.94       -1.44      2.17 o 
   5   6   0       42.68       40.26      3.61 o 
  -2   7   0        0.72       -0.90      1.99 o 
  -1   7   0       10.38        9.03      1.62 o 
   0   7   0        2.69        4.70      0.89 o 
   1   7   0        0.20        1.08      1.44 o 
   2   7   0       73.63       74.20      4.33 o 
   3   7   0       44.88       46.76      3.61 o 
   4   7   0        0.77        3.07      1.26 o 
   0   8   0        0.84        0.36      1.90 o 
   1   8   0        0.00       -0.54      1.81 o 
   2   8   0        0.03       -3.25      2.17 o 
   3   8   0        1.40       -1.62      2.17 o 
  -3  -8   1        3.66        6.86      1.62 o 
  -2  -8   1        0.22        1.81      1.81 o 
  -1  -8   1        0.00       -1.81      1.81 o 
   0  -8   1        1.00        1.81      1.39 o 
  -4  -7   1        1.15        1.62      1.44 o 
  -3  -7   1        5.63        5.05      1.62 o 
  -2  -7   1        0.40        1.44      1.81 o 
  -1  -7   1        2.91        1.26      1.62 o 
   0  -7   1        8.54        4.87      1.99 o 
   1  -7   1       11.68       11.55      1.62 o 
   2  -7   1        1.82        2.53      1.99 o 
  -5  -6   1       27.85       27.44      2.35 o 
  -4  -6   1      108.09      108.32      4.69 o 
  -3  -6   1        8.37        7.04      1.44 o 
  -2  -6   1      396.94      410.72      7.94 o 
  -1  -6   1       10.04       10.11      1.26 o 
   0  -6   1       13.28       11.82      3.16 o 
   1  -6   1      129.77      117.71      4.69 o 
   3  -6   1        6.72       10.65      1.62 o 
  -6  -5   1       44.95       39.54      3.61 o 
  -5  -5   1        0.19       -1.08      1.81 o 
  -4  -5   1       67.31       65.71      3.61 o 
  -3  -5   1       59.43       63.55      3.07 o 
  -2  -5   1       17.23       19.86      1.81 o 
  -1  -5   1        0.01       -1.44      1.08 o 
   0  -5   1        8.28       10.80      1.26 o 
   1  -5   1        5.86        6.68      1.08 o 
   2  -5   1        0.78       -2.17      1.62 o 
   3  -5   1       11.22       15.16      1.62 o 
   4  -5   1       45.99       46.22      3.61 o 
  -6  -4   1       15.33       12.82      1.81 o 
  -5  -4   1       26.47       29.97      2.71 o 
  -4  -4   1       55.78       56.87      3.07 o 
  -3  -4   1       10.34       11.73      1.08 o 
  -2  -4   1       48.71       46.58      2.35 o 
  -1  -4   1      159.78      182.34      3.97 o 
   0  -4   1      426.02      440.89      4.40 o 
   1  -4   1       21.60       22.57      1.81 o 
   2  -4   1       44.11       44.95      2.53 o 
   3  -4   1       53.49       61.38      3.43 o 
   4  -4   1       31.01       33.76      2.89 o 
   5  -4   1        0.00        1.08      1.81 o 
  -6  -3   1       83.84       84.67      4.51 o 
  -5  -3   1      159.59      168.08      5.24 o 
  -4  -3   1       17.92       17.87      1.99 o 
  -3  -3   1       18.07       22.03      1.81 o 
  -2  -3   1      583.16      608.22      6.68 o 
  -1  -3   1      538.40      565.25      5.96 o 
   0  -3   1      387.63      392.44      4.42 o 
   1  -3   1       10.31        9.57      0.72 o 
   2  -3   1      136.34      126.74      3.43 o 
   3  -3   1       45.82       46.58      2.71 o 
   4  -3   1        9.08       12.64      1.44 o 
   5  -3   1        3.56        3.07      1.26 o 
  -6  -2   1        4.76        6.86      1.44 o 
  -5  -2   1       66.03       62.10      3.43 o 
  -4  -2   1       14.93       15.16      1.26 o 
  -3  -2   1      141.49      143.71      3.43 o 
  -2  -2   1      163.61      176.38      3.25 o 
  -1  -2   1      126.33      120.78      2.35 o 
   0  -2   1       49.40       50.54      2.08 o 
   1  -2   1       63.99       59.94      1.81 o 
   2  -2   1      168.01      179.81      3.61 o 
   3  -2   1       16.98       11.55      1.08 o 
   4  -2   1        8.87       13.36      1.26 o 
   5  -2   1      240.40      234.69      6.32 o 
   6  -2   1        0.09        2.35      1.99 o 
  -6  -1   1        4.62        1.26      2.35 o 
  -5  -1   1       50.78       46.40      3.07 o 
  -4  -1   1       26.38       23.65      1.99 o 
  -3  -1   1      117.62      126.19      3.25 o 
  -2  -1   1       46.43       53.98      1.81 o 
  -1  -1   1        2.78        4.51      0.36 o 
   0  -1   1      587.40      490.43      2.44 o 
   1  -1   1     1846.08     1550.61     30.15 o 
   2  -1   1      118.21      116.81      2.71 o 
   3  -1   1        6.35        8.85      0.90 o 
   4  -1   1        8.64        9.57      1.08 o 
   5  -1   1      194.63      187.39      5.60 o 
   6  -1   1        3.14        1.26      2.17 o 
  -6   0   1        0.06        0.72      1.81 o 
  -5   0   1      169.06      155.44      5.05 o 
  -4   0   1        1.47        2.71      0.72 o 
  -3   0   1       64.24       61.92      2.35 o 
  -2   0   1      259.47      282.36      3.79 o 
  -1   0   1       41.52       39.54      1.08 o 
   0   0   1      504.38      400.88      4.98 o 
   1   0   1     1843.48     1797.22     26.90 o 
   2   0   1       13.40       11.37      0.90 o 
   3   0   1      528.82      632.05      6.86 o 
   4   0   1       75.97       88.82      3.25 o 
   5   0   1       17.64       20.40      2.17 o 
   6   0   1       37.32       39.00      3.25 o 
  -6   1   1        2.19        2.89      1.81 o 
  -5   1   1        0.43       -0.36      1.99 o 
  -4   1   1       35.36       36.47      2.35 o 
  -3   1   1       27.01       34.48      1.99 o 
  -2   1   1       51.37       41.70      1.62 o 
  -1   1   1     1111.21     1035.91      6.14 o 
   0   1   1      455.91      440.51      2.17 o 
   1   1   1      223.69      234.69      2.53 o 
   2   1   1      141.05      161.94      2.89 o 
   3   1   1        3.84        4.69      0.72 o 
   4   1   1        1.54        2.53      0.72 o 
   5   1   1       72.53       69.69      3.43 o 
   6   1   1        3.46        2.53      2.17 o 
  -6   2   1       21.64       20.40      1.99 o 
  -5   2   1       85.46       81.78      4.15 o 
  -4   2   1        2.14        2.53      1.62 o 
  -3   2   1        2.32        2.89      0.72 o 
  -2   2   1      270.26      287.05      4.69 o 
  -1   2   1        0.27        0.54      0.54 o 
   0   2   1       35.33       34.30      0.89 o 
   1   2   1        7.00        6.32      0.54 o 
   2   2   1       32.53       33.94      1.62 o 
   3   2   1       20.73       21.30      1.62 o 
   4   2   1        2.20        2.71      0.72 o 
   5   2   1       60.04       62.10      3.43 o 
   6   2   1        2.04       -2.35      2.17 o 
  -5   3   1       15.48       16.61      1.81 o 
  -4   3   1       70.71       68.42      3.43 o 
  -3   3   1      150.64      136.48      4.15 o 
  -2   3   1       26.68       28.16      1.81 o 
  -1   3   1        6.79        6.50      0.72 o 
   0   3   1      409.00      420.85      3.70 o 
   1   3   1      236.35      210.86      3.61 o 
   2   3   1      515.72      557.67      6.32 o 
   3   3   1      181.65      214.11      4.51 o 
   4   3   1       42.26       44.95      2.53 o 
   5   3   1       21.96       23.83      2.53 o 
   6   3   1       31.93       34.30      3.25 o 
  -5   4   1        7.18        9.21      1.81 o 
  -4   4   1        0.31        1.81      1.81 o 
  -3   4   1      314.97      339.95      7.04 o 
  -2   4   1      214.06      189.02      4.87 o 
  -1   4   1       19.12       20.22      1.62 o 
   0   4   1      382.05      374.84      4.51 o 
   1   4   1      349.64      367.21      5.60 o 
   2   4   1       73.86       82.68      3.07 o 
   3   4   1        1.17        1.26      0.90 o 
   4   4   1       50.78       49.11      2.89 o 
   5   4   1       14.45       13.36      1.44 o 
   6   4   1       64.81       65.53      3.97 o 
  -4   5   1        9.27       10.65      1.81 o 
  -3   5   1        9.40        7.40      1.26 o 
  -2   5   1       10.03       16.97      1.99 o 
  -1   5   1       30.25       31.95      2.53 o 
   0   5   1        9.73       18.13     10.56 o 
   1   5   1      134.86      137.57      4.15 o 
   2   5   1       45.45       47.12      2.71 o 
   3   5   1        2.20        0.18      1.44 o 
   4   5   1       37.96       38.27      2.71 o 
   5   5   1        0.79        2.89      1.26 o 
   6   5   1        0.31        2.17      1.81 o 
  -3   6   1       24.98       30.51      2.17 o 
  -2   6   1        6.91        4.33      1.44 o 
  -1   6   1       10.66       11.92      1.44 o 
   0   6   1       62.18       56.61      3.34 o 
   1   6   1       12.21       12.46      1.26 o 
   2   6   1        0.95        1.08      1.62 o 
   3   6   1        7.64        7.76      1.44 o 
   4   6   1       15.30       17.15      1.62 o 
   5   6   1        9.04        7.40      1.81 o 
  -2   7   1        0.17       -0.36      1.81 o 
  -1   7   1        1.66        0.54      1.26 o 
   0   7   1       11.29       11.22      1.15 o 
   1   7   1        0.47       -2.35      1.81 o 
   2   7   1       10.90        9.57      1.81 o 
   3   7   1       45.97       47.12      3.43 o 
   4   7   1        3.92        0.18      2.17 o 
   5   7   1        3.28        4.15      1.62 o 
   0   8   1        0.33        1.09      1.04 o 
   1   8   1        0.03        2.53      1.62 o 
   2   8   1       15.40       17.15      1.81 o 
   3   8   1        1.85        2.89      2.17 o 
  -3  -8   2        2.28        1.08      1.62 o 
  -2  -8   2        3.12        2.35      1.62 o 
  -1  -8   2        1.35        2.35      1.81 o 
   0  -8   2        3.04        4.81      2.17 o 
  -4  -7   2        3.97        4.87      1.44 o 
  -3  -7   2        1.63       -1.81      1.99 o 
  -2  -7   2        2.24        1.99      1.44 o 
  -1  -7   2        0.81        0.36      1.81 o 
   0  -7   2        7.77        6.05      1.02 o 
   1  -7   2        0.14       -1.44      1.99 o 
   2  -7   2        1.45       -1.44      1.99 o 
  -5  -6   2        6.95       -0.72      2.53 o 
  -4  -6   2       15.97       13.90      1.81 o 
  -3  -6   2       17.50       20.04      1.81 o 
  -2  -6   2      170.99      171.87      5.60 o 
  -1  -6   2       22.50       21.12      2.35 o 
   0  -6   2        2.89        2.17      1.15 o 
   1  -6   2      134.88      117.53      4.51 o 
   2  -6   2        0.06        0.90      1.62 o 
   3  -6   2       12.35       19.68      1.81 o 
  -6  -5   2        2.70       -0.90      2.35 o 
  -5  -5   2        2.48        1.08      1.26 o 
  -4  -5   2        0.88        2.17      1.62 o 
  -3  -5   2        4.09        2.35      1.44 o 
  -2  -5   2       27.29       27.80      2.17 o 
  -1  -5   2        0.02        0.72      1.08 o 
   0  -5   2       11.39       13.14      0.95 o 
   1  -5   2      149.33      142.62      4.51 o 
   2  -5   2       33.62       32.86      2.53 o 
   3  -5   2       51.03       49.29      3.25 o 
   4  -5   2        1.05        2.53      1.81 o 
  -6  -4   2       20.88       27.80      2.53 o 
  -5  -4   2       13.09       13.36      1.62 o 
  -4  -4   2        1.54       -0.18      1.44 o 
  -3  -4   2       15.09       20.04      1.81 o 
  -2  -4   2        5.23        6.50      0.90 o 
  -1  -4   2      181.08      191.01      4.15 o 
   0  -4   2        8.66       10.30      1.62 o 
   1  -4   2       78.10       70.95      2.89 o 
   2  -4   2        2.34        3.97      0.90 o 
   3  -4   2      486.00      448.27      8.12 o 
   4  -4   2       16.66       11.92      1.62 o 
   5  -4   2        0.25       -0.72      2.17 o 
  -6  -3   2        4.42        6.68      1.44 o 
  -5  -3   2      131.52      122.04      4.69 o 
  -4  -3   2        2.75        3.25      1.08 o 
  -3  -3   2      184.16      215.92      4.51 o 
  -2  -3   2      435.19      522.65      6.32 o 
  -1  -3   2      535.62      476.79      5.60 o 
   0  -3   2       78.64       78.78      2.35 o 
   1  -3   2      223.19      261.23      4.51 o 
   2  -3   2      148.24      158.87      3.79 o 
   3  -3   2      132.35      138.83      4.15 o 
   4  -3   2      185.00      170.24      5.42 o 
   5  -3   2        2.17        1.44      1.81 o 
  -6  -2   2        1.31        0.00      1.81 o 
  -5  -2   2      458.93      447.36      8.30 o 
  -4  -2   2      196.39      211.59      4.87 o 
  -3  -2   2       71.81       80.16      2.71 o 
  -2  -2   2      821.94      899.24      7.40 o 
  -1  -2   2        7.77       10.65      0.90 o 
   0  -2   2      165.60      164.31      1.99 o 
   1  -2   2       40.30       37.73      1.44 o 
   2  -2   2      173.67      192.63      3.79 o 
   3  -2   2       32.12       33.22      1.99 o 
   4  -2   2       53.97       51.27      2.71 o 
   5  -2   2        6.38        7.40      1.44 o 
   6  -2   2       37.52       41.16      3.43 o 
  -6  -1   2       12.46       10.83      1.62 o 
  -5  -1   2       45.37       46.40      3.07 o 
  -4  -1   2       98.02      102.00      3.43 o 
  -3  -1   2      151.69      166.99      3.61 o 
  -2  -1   2       88.22      108.86      2.53 o 
  -1  -1   2      565.09      588.72      4.33 o 
   0  -1   2       25.10       23.20      0.64 o 
   1  -1   2       72.20       73.12      1.62 o 
   2  -1   2     1040.78     1135.74      7.94 o 
   3  -1   2      308.40      346.63      5.42 o 
   4  -1   2       64.01       64.27      2.89 o 
   5  -1   2       83.40       78.35      3.79 o 
   6  -1   2       16.17       17.51      1.81 o 
  -6   0   2        3.42        1.62      2.17 o 
  -5   0   2      142.41      134.50      4.69 o 
  -4   0   2      394.28      371.90      6.50 o 
  -3   0   2      157.79      178.73      3.79 o 
  -2   0   2        8.26       12.10      0.90 o 
  -1   0   2     1400.31     1135.20     24.01 o 
   0   0   2     3319.44     2625.14     18.06 o 
   1   0   2      980.09      930.29     20.22 o 
   2   0   2     1196.15     1369.54      8.12 o 
   3   0   2       71.25       84.13      2.71 o 
   4   0   2        5.25        4.51      0.90 o 
   5   0   2      108.26      103.99      4.15 o 
   6   0   2       59.58       53.80      3.61 o 
  -6   1   2       32.72       27.26      2.89 o 
  -5   1   2      143.82      130.89      4.69 o 
  -4   1   2      141.84      124.39      4.15 o 
  -3   1   2       75.73       76.37      2.71 o 
  -2   1   2       40.01       51.09      1.81 o 
  -1   1   2       60.50       62.83      1.62 o 
   0   1   2     3755.94     2933.85     28.34 o 
   1   1   2     2551.64     2522.97     35.93 o 
   2   1   2        2.19        1.99      0.36 o 
   3   1   2       15.40       25.09      1.62 o 
   4   1   2       68.63       80.52      3.07 o 
   5   1   2       75.46       77.45      3.43 o 
   6   1   2      155.33      158.33      5.42 o 
  -6   2   2        0.38       -2.35      2.17 o 
  -5   2   2        0.00       -2.98      1.99 o 
  -4   2   2       94.76       86.48      3.61 o 
  -3   2   2      204.86      195.16      4.51 o 
  -2   2   2        2.30        3.61      0.72 o 
  -1   2   2      638.47      627.18      5.96 o 
   0   2   2      601.10      563.27     12.10 o 
   1   2   2      182.06      173.85      2.89 o 
   2   2   2      460.50      481.31      5.24 o 
   3   2   2      210.40      232.17      4.33 o 
   4   2   2       49.54       58.13      2.71 o 
   5   2   2       47.50       45.49      2.89 o 
   6   2   2       56.15       54.88      3.43 o 
  -5   3   2       29.30       25.09      2.89 o 
  -4   3   2        0.64        2.53      1.26 o 
  -3   3   2        2.03        1.08      1.44 o 
  -2   3   2       17.70       18.96      1.62 o 
  -1   3   2        3.33        4.15      0.54 o 
   0   3   2      166.48      151.25      2.80 o 
   1   3   2      108.53      103.45      2.71 o 
   2   3   2       10.72       11.55      1.26 o 
   3   3   2      184.50      192.09      4.33 o 
   4   3   2       26.72       24.01      2.17 o 
   5   3   2      222.71      234.33      6.14 o 
  -5   4   2        0.62        1.62      1.99 o 
  -4   4   2        7.50        6.50      1.44 o 
  -3   4   2      325.88      332.91      7.04 o 
  -2   4   2      192.25      191.37      4.87 o 
  -1   4   2      129.89      138.29      3.79 o 
   0   4   2      319.53      344.66      8.30 o 
   1   4   2        7.70        9.75      0.90 o 
   2   4   2        1.91        4.33      0.90 o 
   3   4   2      168.58      177.10      4.51 o 
   4   4   2       71.98       76.73      3.43 o 
   5   4   2       29.79       28.70      2.53 o 
   6   4   2       32.23       31.41      3.07 o 
  -4   5   2        7.19        3.61      1.44 o 
  -3   5   2        0.00       -0.36      1.62 o 
  -2   5   2      176.24      161.22      5.05 o 
  -1   5   2       31.09       28.34      2.53 o 
   0   5   2       19.74       18.92      2.08 o 
   1   5   2       38.55       39.72      2.35 o 
   2   5   2      155.08      152.37      4.51 o 
   3   5   2        2.44        0.36      1.44 o 
   4   5   2        1.67        2.17      1.62 o 
   5   5   2       23.45       27.80      2.53 o 
   6   5   2        3.67        5.05      1.44 o 
  -3   6   2        0.94       -0.72      2.17 o 
  -2   6   2       35.98       36.47      3.07 o 
  -1   6   2       29.12       33.94      2.71 o 
   0   6   2       49.86       58.99      2.36 o 
   1   6   2        0.12       -1.81      1.44 o 
   2   6   2        8.49        7.22      1.26 o 
   3   6   2        0.07       -0.36      1.62 o 
   4   6   2        0.07        0.18      1.99 o 
   5   6   2       16.62       13.72      1.81 o 
  -2   7   2        3.70        4.15      1.62 o 
  -1   7   2        7.57        5.96      1.62 o 
   0   7   2       35.61       36.49      2.30 o 
   1   7   2        2.12        3.61      1.08 o 
   2   7   2       52.00       59.58      3.97 o 
   3   7   2       44.10       47.84      3.79 o 
   4   7   2        8.23        9.39      1.62 o 
   5   7   2        8.73        7.40      1.81 o 
   0   8   2        0.09        1.53      1.40 o 
   1   8   2        6.32        8.49      1.62 o 
   2   8   2        0.04       -0.72      1.99 o 
   3   8   2        0.53       -0.36      1.99 o 
  -2  -8   3        0.46       -3.52      2.35 o 
  -1  -8   3        0.02       -0.54      1.81 o 
   0  -8   3        2.68        1.30      1.72 o 
  -4  -7   3        0.06       -0.54      1.99 o 
  -3  -7   3        1.20        2.17      1.26 o 
  -2  -7   3        2.27       -0.54      1.99 o 
  -1  -7   3       12.33       16.97      1.62 o 
   0  -7   3        4.65        7.46      0.95 o 
   1  -7   3        0.08        0.54      1.62 o 
   2  -7   3        8.42        9.39      1.62 o 
  -5  -6   3        2.61       -2.17      2.17 o 
  -4  -6   3       16.74       14.62      1.81 o 
  -3  -6   3       30.40       28.70      2.71 o 
  -2  -6   3       14.69       13.18      1.81 o 
  -1  -6   3        1.76       -0.72      1.81 o 
   0  -6   3        7.71        6.37      0.89 o 
   1  -6   3        1.02       -1.26      1.81 o 
   2  -6   3        0.09        0.72      1.62 o 
   3  -6   3        0.64        2.35      1.81 o 
  -6  -5   3        1.72        2.71      1.81 o 
  -5  -5   3       12.05       14.08      1.62 o 
  -4  -5   3      127.71      132.15      4.87 o 
  -3  -5   3       47.49       41.88      2.71 o 
  -2  -5   3        8.74        9.21      1.08 o 
  -1  -5   3       14.21       14.98      1.62 o 
   0  -5   3        4.93        4.42      0.64 o 
   1  -5   3       56.18       43.87      2.71 o 
   2  -5   3        1.55        0.00      1.99 o 
   3  -5   3        9.53        7.22      1.26 o 
   4  -5   3       24.59       26.18      2.89 o 
  -6  -4   3        6.63        8.85      1.62 o 
  -5  -4   3        0.10        1.62      1.62 o 
  -4  -4   3       15.30       14.44      1.44 o 
  -3  -4   3       19.91       21.30      1.99 o 
  -2  -4   3        0.74       -0.18      0.90 o 
  -1  -4   3        1.43        1.08      1.08 o 
   0  -4   3      266.96      257.70      4.51 o 
   1  -4   3        0.07        1.08      1.08 o 
   2  -4   3      109.11      109.95      3.79 o 
   3  -4   3        0.21       -0.90      1.81 o 
   4  -4   3        3.33        0.72      1.62 o 
   5  -4   3       17.69       19.32      1.99 o 
  -6  -3   3        0.21       -2.53      1.99 o 
  -5  -3   3       35.64       35.57      2.89 o 
  -4  -3   3       46.58       50.01      2.71 o 
  -3  -3   3       16.08       18.60      1.81 o 
  -2  -3   3      159.90      166.81      3.79 o 
  -1  -3   3      612.17      681.52      6.86 o 
   0  -3   3      864.77      893.19      5.49 o 
   1  -3   3      663.60      688.74      7.22 o 
   2  -3   3       12.97       13.18      1.44 o 
   3  -3   3      497.02      458.92      7.40 o 
   4  -3   3      204.47      209.42      5.78 o 
   5  -3   3        0.32       -0.72      1.81 o 
   6  -3   3       16.26       20.76      2.17 o 
  -6  -2   3        0.43       -1.62      1.81 o 
  -5  -2   3      216.90      195.16      5.78 o 
  -4  -2   3      116.33      119.51      3.79 o 
  -3  -2   3       57.53       62.46      2.53 o 
  -2  -2   3      526.25      588.90      6.14 o 
  -1  -2   3      399.64      393.75      4.33 o 
   0  -2   3       35.89       39.99      1.02 o 
   1  -2   3      502.03      506.76      5.24 o 
   2  -2   3       26.56       28.89      1.62 o 
   3  -2   3       80.18       82.14      3.07 o 
   4  -2   3       42.18       40.62      2.71 o 
   5  -2   3       42.71       42.06      2.89 o 
   6  -2   3       17.82       17.51      1.99 o 
  -6  -1   3       19.22       21.48      1.99 o 
  -5  -1   3       31.59       29.79      2.71 o 
  -4  -1   3        5.76        5.24      0.90 o 
  -3  -1   3        0.19       -0.54      0.72 o 
  -2  -1   3      230.49      250.58      3.79 o 
  -1  -1   3      675.96      666.71      5.05 o 
   0  -1   3      178.97      146.11      3.34 o 
   1  -1   3     1038.28     1048.91      6.32 o 
   2  -1   3      366.87      381.47      4.69 o 
   3  -1   3      425.03      464.15      6.14 o 
   4  -1   3       49.83       54.88      2.71 o 
   5  -1   3       53.24       50.19      3.25 o 
   6  -1   3       39.08       39.72      3.25 o 
  -6   0   3       13.42       13.36      1.81 o 
  -5   0   3      175.71      166.45      5.24 o 
  -4   0   3       25.72       24.73      1.99 o 
  -3   0   3      130.73      148.94      3.61 o 
  -2   0   3       19.29       17.33      1.08 o 
  -1   0   3      344.41      333.27      3.43 o 
   0   0   3       77.98       69.42      1.02 o 
   1   0   3      441.37      500.98      3.79 o 
   2   0   3     1432.03     1380.37     34.30 o 
   3   0   3      120.30      140.82      3.43 o 
   4   0   3        3.78        4.87      1.08 o 
   5   0   3        1.62        0.90      1.62 o 
   6   0   3       17.77       13.90      1.99 o 
  -6   1   3       28.02       31.59      3.07 o 
  -5   1   3       48.71       49.65      3.25 o 
  -4   1   3        0.14       -0.90      1.44 o 
  -3   1   3      255.93      295.54      5.24 o 
  -2   1   3     1132.54     1237.93      8.85 o 
  -1   1   3      264.32      222.42      3.07 o 
   0   1   3     2784.76     2214.75     23.94 o 
   1   1   3      135.33      152.37      2.35 o 
   2   1   3      264.54      282.18      3.79 o 
   3   1   3      193.93      217.54      4.15 o 
   4   1   3       83.03       92.79      3.25 o 
   5   1   3       78.03       79.80      3.61 o 
   6   1   3       36.60       34.66      3.25 o 
  -6   2   3        6.53       11.19      1.81 o 
  -5   2   3        6.82        5.96      1.44 o 
  -4   2   3       13.85       10.47      1.44 o 
  -3   2   3        0.11        0.18      1.08 o 
  -2   2   3      147.33      142.80      3.43 o 
  -1   2   3      109.99      118.79      2.71 o 
   0   2   3      693.55      640.19      9.03 o 
   1   2   3        4.43        4.33      0.54 o 
   2   2   3        4.55        4.51      0.54 o 
   3   2   3        5.76        5.78      0.90 o 
   4   2   3       24.09       20.04      1.81 o 
   5   2   3       12.34        9.21      1.44 o 
   6   2   3       21.91       24.73      2.53 o 
  -5   3   3       18.46       20.04      1.81 o 
  -4   3   3      276.80      263.94      6.50 o 
  -3   3   3       65.06       61.74      3.25 o 
  -2   3   3       67.65       60.84      2.53 o 
  -1   3   3        8.63        6.86      0.90 o 
   0   3   3        5.63        6.95      0.51 o 
   1   3   3        4.21        3.79      0.54 o 
   2   3   3       47.17       43.87      1.99 o 
   3   3   3       13.81       13.90      1.62 o 
   4   3   3       49.38       49.29      2.71 o 
   5   3   3       20.80       25.27      2.53 o 
   6   3   3       85.47       68.60      4.33 o 
  -5   4   3        0.32        1.81      1.26 o 
  -4   4   3       12.24       13.72      1.62 o 
  -3   4   3        1.40        4.15      1.26 o 
  -2   4   3        5.63        5.78      1.08 o 
  -1   4   3       21.11       20.22      1.81 o 
   0   4   3        4.25        6.23      0.64 o 
   1   4   3       91.55       89.00      3.07 o 
   2   4   3      347.46      334.89      5.60 o 
   3   4   3      155.28      163.74      4.51 o 
   4   4   3       14.82       16.97      1.44 o 
   5   4   3       12.78       12.82      1.44 o 
   6   4   3       56.50       51.09      3.97 o 
  -4   5   3        0.00        1.44      1.81 o 
  -3   5   3       40.74       41.88      3.07 o 
  -2   5   3      166.96      171.51      5.42 o 
  -1   5   3       20.58       24.19      2.17 o 
   0   5   3       10.24        9.79      1.44 o 
   1   5   3      284.34      270.62      5.78 o 
   2   5   3       57.82       56.15      2.89 o 
   3   5   3       16.27       16.97      1.81 o 
   4   5   3       13.52       17.51      1.62 o 
   5   5   3       35.07       33.58      2.89 o 
   6   5   3       16.34       15.35      1.81 o 
  -3   6   3       31.73       34.48      3.43 o 
  -2   6   3       20.52       20.94      1.99 o 
  -1   6   3        0.03       -2.35      1.62 o 
   0   6   3       10.03        9.45      1.17 o 
   1   6   3        7.63        8.12      1.26 o 
   2   6   3       15.96       19.14      2.17 o 
   3   6   3       35.97       39.54      2.89 o 
   4   6   3        0.11       -0.90      1.62 o 
   5   6   3       15.64       14.08      1.81 o 
  -2   7   3        3.30        4.33      1.62 o 
  -1   7   3        1.00        0.18      1.99 o 
   0   7   3       99.96       94.10      3.32 o 
   1   7   3        9.02       10.11      1.44 o 
   2   7   3        7.09        5.78      1.62 o 
   3   7   3      129.94      123.49      5.42 o 
   4   7   3        0.87        2.89      1.99 o 
   5   7   3       14.40       13.90      1.81 o 
   0   8   3        1.08        0.27      1.43 o 
   1   8   3        0.85       -0.54      1.81 o 
   2   8   3        0.34        1.81      1.99 o 
   3   8   3        2.03        3.43      2.53 o 
  -2  -8   4        1.87        0.18      2.35 o 
  -1  -8   4        7.66        6.50      1.81 o 
   0  -8   4        1.08        1.81      2.98 o 
  -4  -7   4        0.95        1.62      1.81 o 
  -3  -7   4        7.24        8.49      1.62 o 
  -2  -7   4        6.95        3.79      1.26 o 
  -1  -7   4       11.36       12.64      1.44 o 
   0  -7   4        0.39       -0.54      1.15 o 
   1  -7   4        3.42        5.78      1.26 o 
   2  -7   4        9.63        8.67      1.62 o 
  -5  -6   4        2.39        2.53      1.99 o 
  -4  -6   4        9.38       10.65      1.44 o 
  -3  -6   4        4.86        4.87      1.44 o 
  -2  -6   4      242.07      235.24      6.14 o 
  -1  -6   4      105.52      104.89      4.15 o 
   0  -6   4        0.95        1.08      0.87 o 
   1  -6   4       24.86       22.21      2.71 o 
   2  -6   4        7.63        4.51      1.26 o 
   3  -6   4        0.22        0.18      1.81 o 
  -6  -5   4        7.61        9.93      1.81 o 
  -5  -5   4       12.23       11.55      1.62 o 
  -4  -5   4      112.30      108.14      4.51 o 
  -3  -5   4        2.40        2.71      1.08 o 
  -2  -5   4        7.74        6.68      1.26 o 
  -1  -5   4       11.65       12.28      1.26 o 
   0  -5   4        0.00        0.18      0.77 o 
   1  -5   4        0.14        1.26      1.44 o 
   2  -5   4      141.29      139.55      4.69 o 
   3  -5   4        0.27        1.99      1.44 o 
   4  -5   4       14.01       13.72      1.81 o 
  -6  -4   4        0.93       -2.71      2.17 o 
  -5  -4   4        8.59        8.67      1.44 o 
  -4  -4   4        0.04       -0.18      1.44 o 
  -3  -4   4      197.47      210.50      5.05 o 
  -2  -4   4      151.28      140.82      3.97 o 
  -1  -4   4      175.53      168.98      3.97 o 
   0  -4   4        5.51        6.87      0.64 o 
   1  -4   4      323.24      298.24      5.60 o 
   2  -4   4       66.82       68.06      3.07 o 
   3  -4   4        1.79        0.18      1.44 o 
   4  -4   4        0.49        1.99      1.62 o 
   5  -4   4        4.51        7.04      1.62 o 
  -6  -3   4       62.67       61.92      3.79 o 
  -5  -3   4       14.94       19.32      2.17 o 
  -4  -3   4        4.39        5.24      0.90 o 
  -3  -3   4        0.67       -0.36      1.26 o 
  -2  -3   4       41.08       40.62      1.99 o 
  -1  -3   4      198.75      223.32      3.97 o 
   0  -3   4      346.46      333.67      3.61 o 
   1  -3   4       98.35       98.93      2.89 o 
   2  -3   4       28.53       28.16      1.81 o 
   3  -3   4      159.24      144.97      4.33 o 
   4  -3   4      365.48      348.07      7.40 o 
   5  -3   4       32.93       31.95      3.07 o 
   6  -3   4        9.47        9.75      1.81 o 
  -6  -2   4        6.35        6.14      1.62 o 
  -5  -2   4        0.90        0.36      2.17 o 
  -4  -2   4       51.68       59.22      2.89 o 
  -3  -2   4       22.53       27.80      1.99 o 
  -2  -2   4      152.72      185.77      3.61 o 
  -1  -2   4       64.58       67.88      1.99 o 
   0  -2   4     1797.59     1724.05      8.03 o 
   1  -2   4      977.09      978.32      7.58 o 
   2  -2   4        6.61        3.61      0.72 o 
   3  -2   4       23.42       23.83      1.99 o 
   4  -2   4      232.47      216.10      5.42 o 
   5  -2   4        9.75        4.51      1.44 o 
   6  -2   4        0.51        1.99      1.81 o 
  -6  -1   4        0.16       -1.62      1.81 o 
  -5  -1   4       19.40       24.19      2.35 o 
  -4  -1   4      357.93      374.07      6.68 o 
  -3  -1   4        0.00       -0.90      1.08 o 
  -2  -1   4     1588.41     1712.01     10.11 o 
  -1  -1   4     1199.66     1180.52      7.04 o 
   0  -1   4       71.31       56.60      1.02 o 
   1  -1   4      150.87      137.39      2.35 o 
   2  -1   4      307.33      321.53      4.51 o 
   3  -1   4       79.54       73.12      2.71 o 
   4  -1   4        1.72        2.89      0.90 o 
   5  -1   4       62.75       63.55      3.43 o 
   6  -1   4       15.13       14.80      1.81 o 
  -6   0   4       48.39       49.29      3.43 o 
  -5   0   4      311.98      292.10      6.86 o 
  -4   0   4        3.34        3.61      1.08 o 
  -3   0   4       59.07       56.15      2.53 o 
  -2   0   4        7.33        5.78      0.54 o 
  -1   0   4     2081.25     1757.50     35.02 o 
   0   0   4     1322.00     1065.31     17.51 o 
   1   0   4       84.02       77.45      1.62 o 
   2   0   4      182.30      183.24      3.07 o 
   3   0   4      139.71      175.66      3.79 o 
   4   0   4       95.99      111.93      3.61 o 
   5   0   4        0.75        1.26      1.62 o 
   6   0   4       73.60       68.60      4.15 o 
  -6   1   4        2.79        5.42      1.62 o 
  -5   1   4       67.36       56.69      3.43 o 
  -4   1   4      272.20      285.06      6.14 o 
  -3   1   4       27.94       35.02      1.99 o 
  -2   1   4      786.33      864.40      7.76 o 
  -1   1   4       43.36       43.69      1.44 o 
   0   1   4     1720.28     1382.38     33.94 o 
   1   1   4    25603.97    21969.43    119.87 o 
   2   1   4        4.22        7.94      0.90 o 
   3   1   4       28.25       34.12      1.81 o 
   4   1   4      168.94      189.92      4.51 o 
   5   1   4       32.43       30.33      2.53 o 
   6   1   4        0.00        2.17      1.26 o 
  -6   2   4        0.33        0.00      2.17 o 
  -5   2   4       57.63       47.30      3.43 o 
  -4   2   4      428.85      394.11      7.40 o 
  -3   2   4      177.59      177.47      4.51 o 
  -2   2   4      198.15      190.64      3.97 o 
  -1   2   4       77.44       74.56      2.35 o 
   0   2   4        4.29        3.25      0.38 o 
   1   2   4       11.52       13.00      1.08 o 
   2   2   4      110.58      129.44      2.89 o 
   3   2   4      101.38      104.53      3.07 o 
   4   2   4       24.14       30.51      1.99 o 
   5   2   4        4.42        6.14      1.08 o 
   6   2   4       47.23       49.65      3.43 o 
  -5   3   4       12.33        8.67      1.62 o 
  -4   3   4       26.40       25.64      2.71 o 
  -3   3   4       11.49       10.65      1.26 o 
  -2   3   4       14.28       15.16      1.44 o 
  -1   3   4      343.12      341.57      5.42 o 
   0   3   4        0.01        0.27      0.51 o 
   1   3   4        5.54        5.05      0.54 o 
   2   3   4       32.30       35.57      1.81 o 
   3   3   4      126.70      133.05      3.61 o 
   4   3   4       35.09       42.97      2.53 o 
   5   3   4        4.93        3.79      1.26 o 
   6   3   4       44.19       47.30      3.61 o 
  -5   4   4        3.73        1.26      2.35 o 
  -4   4   4        9.96        9.93      1.44 o 
  -3   4   4      209.44      202.74      5.60 o 
  -2   4   4      186.77      181.62      4.87 o 
  -1   4   4       48.95       46.04      2.53 o 
   0   4   4       50.74       59.08      4.87 o 
   1   4   4       29.96       26.54      1.99 o 
   2   4   4       49.34       50.73      2.53 o 
   3   4   4       28.68       26.90      2.17 o 
   4   4   4        3.12        1.81      1.44 o 
   5   4   4       10.81       10.11      1.62 o 
   6   4   4       32.27       30.15      2.35 o 
  -4   5   4        9.45       10.47      1.81 o 
  -3   5   4        4.03        3.25      1.99 o 
  -2   5   4      134.19      135.22      5.05 o 
  -1   5   4       49.62       52.17      2.89 o 
   0   5   4        4.93       35.46     27.17 o 
   1   5   4        0.07        2.53      0.90 o 
   2   5   4        1.81        1.81      1.44 o 
   3   5   4       38.78       39.18      2.71 o 
   4   5   4       42.19       39.72      2.71 o 
   5   5   4        0.83        1.26      1.62 o 
   6   5   4        8.57       13.18      1.62 o 
  -3   6   4        7.31        7.04      1.62 o 
  -2   6   4       11.52       12.46      1.62 o 
  -1   6   4        0.11       -1.81      1.81 o 
   0   6   4       67.11       73.80      2.61 o 
   1   6   4       15.04       16.43      1.44 o 
   2   6   4       34.09       31.05      2.89 o 
   3   6   4        1.85        1.62      1.62 o 
   4   6   4        1.58       -2.71      1.81 o 
   5   6   4        0.99        0.90      1.81 o 
  -2   7   4        0.21        0.36      2.17 o 
  -1   7   4        0.09        0.00      1.81 o 
   0   7   4        5.64        7.03      1.15 o 
   1   7   4        4.00        5.24      1.26 o 
   2   7   4        1.57        2.35      1.08 o 
   3   7   4       21.80       22.57      2.17 o 
   4   7   4        1.40        1.08      1.26 o 
   1   8   4        2.42        3.61      1.44 o 
   2   8   4        1.57        1.81      2.17 o 
   3   8   4       29.32       31.59      3.43 o 
  -2  -8   5        3.12        0.90      2.17 o 
  -1  -8   5        3.71        7.40      1.44 o 
  -4  -7   5        1.78        2.89      1.26 o 
  -3  -7   5        3.79        1.99      1.99 o 
  -2  -7   5        3.22        7.22      1.44 o 
  -1  -7   5        2.12       -1.26      1.99 o 
   0  -7   5        0.35        0.75      0.87 o 
   1  -7   5        1.81        1.99      1.26 o 
   2  -7   5        2.06       -0.36      1.99 o 
  -5  -6   5        0.69        1.99      1.99 o 
  -4  -6   5        2.20        1.26      1.81 o 
  -3  -6   5        0.01        0.54      1.62 o 
  -2  -6   5       32.92       30.69      2.89 o 
  -1  -6   5       15.29       10.29      1.62 o 
   0  -6   5        2.98        1.99      1.15 o 
   1  -6   5        7.88        1.81      1.81 o 
   2  -6   5       18.29       14.08      1.62 o 
   3  -6   5        1.09       -1.26      2.17 o 
  -5  -5   5       15.12       12.64      1.81 o 
  -4  -5   5       54.01       46.04      3.43 o 
  -3  -5   5      185.03      181.26      5.24 o 
  -2  -5   5       23.86       25.27      2.35 o 
  -1  -5   5      453.94      449.17      7.58 o 
   0  -5   5        0.00        1.17      0.89 o 
   1  -5   5       57.35       47.30      2.89 o 
   2  -5   5       38.94       39.00      2.71 o 
   3  -5   5        3.04        5.05      1.26 o 
   4  -5   5        0.19        2.17      1.62 o 
  -6  -4   5        4.78        5.05      1.81 o 
  -5  -4   5       42.68       43.51      3.07 o 
  -4  -4   5        2.83        1.62      1.62 o 
  -3  -4   5       97.74       86.30      3.43 o 
  -2  -4   5       39.19       39.36      2.35 o 
  -1  -4   5       17.82       16.07      1.62 o 
   0  -4   5       12.07        9.37      0.81 o 
   1  -4   5       17.10       17.51      1.81 o 
   2  -4   5       26.28       27.80      2.35 o 
   3  -4   5        1.61       -0.72      1.99 o 
   4  -4   5        2.08        2.35      1.81 o 
   5  -4   5       30.00       29.79      3.25 o 
  -6  -3   5        0.35        1.08      1.81 o 
  -5  -3   5       40.66       42.43      2.89 o 
  -4  -3   5       24.42       19.32      2.17 o 
  -3  -3   5      199.07      203.64      4.87 o 
  -2  -3   5       31.10       33.22      1.81 o 
  -1  -3   5      142.35      126.74      3.25 o 
   0  -3   5      369.86      408.81      3.89 o 
   1  -3   5      567.30      577.71      6.86 o 
   2  -3   5       40.51       39.72      2.35 o 
   3  -3   5       20.48       24.19      1.99 o 
   4  -3   5        2.67        1.62      2.17 o 
   5  -3   5        1.07        1.62      1.44 o 
  -6  -2   5        6.76        4.87      1.62 o 
  -5  -2   5      238.61      235.06      6.32 o 
  -4  -2   5       95.69       88.82      3.61 o 
  -3  -2   5       67.12       75.82      2.71 o 
  -2  -2   5       41.89       60.48      2.35 o 
  -1  -2   5      209.91      201.84      3.61 o 
   0  -2   5      393.65      403.05      3.32 o 
   1  -2   5       30.64       23.65      1.44 o 
   2  -2   5        0.39        0.72      0.72 o 
   3  -2   5       54.31       54.52      2.53 o 
   4  -2   5      217.78      221.88      5.60 o 
   5  -2   5       33.46       31.95      3.07 o 
   6  -2   5        0.69        0.00      2.17 o 
  -6  -1   5       14.71       17.69      1.81 o 
  -5  -1   5        0.94       -1.08      1.99 o 
  -4  -1   5       21.45       23.47      2.53 o 
  -3  -1   5       55.69       59.58      2.53 o 
  -2  -1   5       24.90       30.87      1.81 o 
  -1  -1   5      143.39      129.08      2.53 o 
   0  -1   5     1298.15     1208.32      4.98 o 
   1  -1   5      255.52      268.45      3.61 o 
   2  -1   5       14.05       14.98      1.26 o 
   3  -1   5       85.13       93.52      2.89 o 
   4  -1   5        0.39        1.62      1.08 o 
   5  -1   5        2.32        2.35      1.62 o 
   6  -1   5       60.50       52.54      3.79 o 
  -6   0   5        0.85        3.07      1.81 o 
  -5   0   5       28.30       30.33      2.71 o 
  -4   0   5       36.29       34.30      2.35 o 
  -3   0   5      273.67      247.15      4.87 o 
  -2   0   5       41.53       43.69      1.81 o 
  -1   0   5       73.89       85.03      1.99 o 
   0   0   5       24.31       20.55      1.90 o 
   1   0   5       23.53       26.18      1.26 o 
   2   0   5      100.51       94.24      2.35 o 
   3   0   5      113.73      133.60      3.43 o 
   4   0   5       25.59       24.55      2.17 o 
   5   0   5       32.64       34.48      2.71 o 
   6   0   5      174.27      171.69      5.96 o 
  -6   1   5       28.77       26.54      2.35 o 
  -5   1   5        0.08        1.26      1.81 o 
  -4   1   5      336.71      316.66      6.68 o 
  -3   1   5        0.66       -0.54      1.26 o 
  -1   1   5        8.97        6.86      0.54 o 
   0   1   5      151.17      139.40      1.81 o 
   1   1   5     8012.98     7404.44     74.74 o 
   2   1   5      191.49      201.30      3.43 o 
   3   1   5        2.25        1.99      0.72 o 
   4   1   5      350.47      390.50      6.50 o 
   5   1   5       28.24       29.61      2.53 o 
   6   1   5        6.88        5.24      1.44 o 
  -5   2   5        0.29        0.36      1.81 o 
  -4   2   5       14.21       11.92      1.62 o 
  -3   2   5        1.50        0.90      1.44 o 
  -2   2   5      217.01      243.00      4.69 o 
  -1   2   5      109.89      106.88      2.89 o 
   0   2   5     1084.36      969.51     17.24 o 
   1   2   5        0.50        0.36      0.90 o 
   2   2   5       36.79       42.97      1.81 o 
   3   2   5       12.52       14.26      1.44 o 
   4   2   5       25.02       26.18      2.17 o 
   5   2   5        4.95        5.60      1.26 o 
   6   2   5       57.70       59.58      3.79 o 
  -5   3   5       12.05       12.64      1.81 o 
  -4   3   5       81.61       85.03      4.15 o 
  -3   3   5       28.80       29.25      2.53 o 
  -2   3   5        0.26        1.08      0.72 o 
  -1   3   5      102.41      111.03      3.25 o 
   0   3   5        7.56        7.08      0.54 o 
   1   3   5        2.88        0.90      0.90 o 
   2   3   5       54.75       55.97      2.17 o 
   3   3   5        5.78        7.40      0.90 o 
   4   3   5       64.50       57.77      2.89 o 
   5   3   5        0.69        1.62      1.44 o 
   6   3   5       14.06       11.37      1.81 o 
  -4   4   5       11.90       11.37      1.62 o 
  -3   4   5        0.08        2.17      1.62 o 
  -2   4   5      210.86      207.98      5.42 o 
  -1   4   5        5.37        5.60      0.90 o 
   0   4   5       11.99       13.71      0.90 o 
   1   4   5      365.06      328.93      5.60 o 
   2   4   5       29.93       32.50      2.17 o 
   3   4   5      177.09      188.12      4.69 o 
   4   4   5       13.85       17.15      1.44 o 
   5   4   5        0.03       -2.71      1.99 o 
   6   4   5        4.87        4.33      1.62 o 
  -4   5   5        6.60       10.83      1.62 o 
  -3   5   5        0.24        0.18      1.99 o 
  -2   5   5      237.94      236.86      6.32 o 
  -1   5   5       61.97       63.19      3.25 o 
   0   5   5        0.00       -1.34      0.89 o 
   1   5   5       29.85       26.72      2.35 o 
   2   5   5      151.62      149.66      4.33 o 
   3   5   5       33.48       34.84      2.53 o 
   4   5   5        5.46        4.33      1.26 o 
   5   5   5       27.80       28.16      2.71 o 
   6   5   5        0.14        0.72      1.99 o 
  -3   6   5        0.16        1.26      1.99 o 
  -2   6   5        0.19        2.71      1.26 o 
  -1   6   5       18.54       22.03      2.35 o 
   0   6   5        3.54        3.74      1.72 o 
   1   6   5        0.02        0.18      1.62 o 
   2   6   5       69.99       73.30      3.61 o 
   3   6   5       11.06       13.00      1.44 o 
   4   6   5        0.06       -0.90      1.81 o 
   5   6   5       36.68       37.37      3.61 o 
  -1   7   5        0.14       -1.99      1.99 o 
   0   7   5       15.72       17.07      2.17 o 
   1   7   5       10.38       10.11      1.62 o 
   2   7   5        0.58        1.08      1.44 o 
   3   7   5        0.36       -0.90      1.81 o 
   4   7   5        0.12        0.90      2.17 o 
   1   8   5        3.87        5.42      1.62 o 
   2   8   5        0.06        2.71      1.81 o 
  -1  -8   6        0.72        1.81      2.35 o 
  -4  -7   6        0.73        2.53      2.17 o 
  -3  -7   6        1.28       -0.36      1.99 o 
  -2  -7   6        0.07        0.36      1.62 o 
  -1  -7   6        9.44        7.22      1.44 o 
   0  -7   6        3.88        5.45      1.02 o 
   1  -7   6        3.76        7.94      1.44 o 
   2  -7   6        0.47        3.25      2.17 o 
  -5  -6   6        0.18       -1.99      1.99 o 
  -4  -6   6        6.03        8.49      1.44 o 
  -3  -6   6        0.05       -2.71      1.81 o 
  -2  -6   6        0.24       -2.17      1.62 o 
  -1  -6   6        7.07        1.99      1.26 o 
   0  -6   6        0.52        1.60      0.87 o 
   1  -6   6       15.52       10.83      1.62 o 
   2  -6   6        0.39        1.26      1.44 o 
   3  -6   6        0.59       -1.08      1.99 o 
  -5  -5   6        1.87        2.71      1.81 o 
  -4  -5   6        2.02        0.72      1.81 o 
  -3  -5   6        1.61        1.44      1.81 o 
  -2  -5   6       89.02       96.22      3.61 o 
  -1  -5   6      568.13      553.88      8.49 o 
   0  -5   6        7.64        7.04      0.77 o 
   1  -5   6        8.86       12.10      1.26 o 
   2  -5   6      240.44      199.85      5.78 o 
   3  -5   6        0.11        0.00      1.62 o 
   4  -5   6       31.33       32.86      3.25 o 
  -6  -4   6       17.27       20.22      2.17 o 
  -5  -4   6        4.65        4.15      1.26 o 
  -4  -4   6       15.93       13.90      1.44 o 
  -3  -4   6       77.53       83.05      3.61 o 
  -2  -4   6       18.17       18.78      1.81 o 
  -1  -4   6       28.38       28.89      1.99 o 
   0  -4   6       61.45       64.50      1.91 o 
   1  -4   6        1.69        1.08      1.08 o 
   2  -4   6      354.99      331.10      6.50 o 
   3  -4   6       46.17       32.14      2.71 o 
   4  -4   6       40.62       38.27      3.25 o 
   5  -4   6        2.21        2.89      1.62 o 
  -6  -3   6        4.12        2.35      2.17 o 
  -5  -3   6       15.18       10.11      1.62 o 
  -4  -3   6       10.13        9.75      1.26 o 
  -3  -3   6        0.01       -1.44      1.26 o 
  -2  -3   6       12.38       13.90      1.44 o 
  -1  -3   6       57.53       51.81      2.17 o 
   0  -3   6       99.33       91.38      4.78 o 
   1  -3   6        6.48        8.85      0.90 o 
   2  -3   6      127.27      123.85      3.61 o 
   3  -3   6        0.79        0.18      1.44 o 
   4  -3   6      290.53      290.66      6.68 o 
   5  -3   6       39.37       40.44      3.25 o 
  -6  -2   6        4.90        5.05      1.44 o 
  -5  -2   6       18.75       18.96      1.81 o 
  -4  -2   6      350.99      325.86      6.68 o 
  -3  -2   6        0.51        1.62      0.90 o 
  -2  -2   6      362.57      406.02      5.78 o 
  -1  -2   6      976.70     1058.11      8.30 o 
   0  -2   6      697.85      651.64      4.47 o 
   1  -2   6      526.76      518.31      5.96 o 
   2  -2   6        2.17        0.72      1.26 o 
   3  -2   6        0.01        0.54      1.08 o 
   4  -2   6       73.41       76.91      3.43 o 
   5  -2   6       43.99       40.80      3.07 o 
   6  -2   6        0.00       -1.81      1.81 o 
  -6  -1   6        1.68        3.79      1.26 o 
  -5  -1   6        0.72        1.99      1.62 o 
  -4  -1   6      537.97      536.91      8.30 o 
  -3  -1   6      111.88      112.47      3.43 o 
  -2  -1   6      593.92      644.87      6.86 o 
  -1  -1   6       94.81       90.45      2.35 o 
   0  -1   6       27.46       23.94      0.89 o 
   1  -1   6      253.16      248.96      3.61 o 
   2  -1   6      124.52      117.35      2.89 o 
   3  -1   6       71.45       75.82      2.71 o 
   4  -1   6        9.72        8.67      1.08 o 
   5  -1   6       15.24       11.73      1.62 o 
   6  -1   6       12.85       10.47      1.81 o 
  -6   0   6        2.22        1.26      2.17 o 
  -5   0   6        1.01       -1.99      1.81 o 
  -4   0   6       41.17       46.04      2.71 o 
  -3   0   6      261.69      257.44      5.05 o 
  -2   0   6      768.55      797.24      7.58 o 
  -1   0   6      145.83      136.48      2.71 o 
   0   0   6      433.13      406.35      4.96 o 
   1   0   6      749.81      720.87      5.78 o 
   2   0   6       73.90       71.67      2.17 o 
   3   0   6      139.81      157.79      3.79 o 
   4   0   6       47.57       52.17      2.71 o 
   5   0   6        4.05        0.18      1.81 o 
   6   0   6        1.36        1.81      1.99 o 
  -6   1   6        4.61        2.35      1.62 o 
  -5   1   6        7.14        6.14      1.44 o 
  -4   1   6       32.34       24.37      1.81 o 
  -3   1   6      142.31      126.92      3.79 o 
  -2   1   6       37.04       34.48      1.99 o 
  -1   1   6      168.88      155.08      3.07 o 
   0   1   6       75.75       63.86      2.89 o 
   1   1   6     1822.68     1632.03     38.09 o 
   2   1   6       36.35       35.75      1.81 o 
   3   1   6      290.53      338.50      5.24 o 
   4   1   6       17.08       25.27      2.17 o 
   5   1   6        0.68        2.17      1.08 o 
   6   1   6       35.87       40.44      3.25 o 
  -5   2   6       22.47       27.98      2.71 o 
  -4   2   6       87.50       83.77      3.97 o 
  -3   2   6       67.69       67.52      3.07 o 
  -2   2   6       17.79       18.41      1.62 o 
  -1   2   6       11.31       14.62      1.26 o 
   0   2   6        9.31        8.60      0.51 o 
   1   2   6     2049.40     2193.31     11.55 o 
   2   2   6      108.95      126.37      3.07 o 
   3   2   6        8.11       12.64      0.90 o 
   4   2   6      105.95      115.00      3.79 o 
   5   2   6        0.02        0.18      1.44 o 
   6   2   6        3.45        3.79      1.44 o 
  -5   3   6        6.92        8.12      1.44 o 
  -4   3   6       33.36       29.79      2.71 o 
  -3   3   6       60.94       58.85      3.25 o 
  -2   3   6       33.11       27.98      2.17 o 
  -1   3   6       46.28       41.70      2.17 o 
   0   3   6       66.79       60.48      1.66 o 
   1   3   6       10.99       11.19      1.26 o 
   2   3   6        4.45        5.24      0.90 o 
   3   3   6        1.72        1.99      0.90 o 
   4   3   6       49.25       50.73      2.89 o 
   5   3   6        0.00        0.18      1.62 o 
   6   3   6        0.72       -1.44      1.62 o 
  -4   4   6       12.53       11.92      1.81 o 
  -3   4   6       22.54       23.29      2.71 o 
  -2   4   6       15.51       19.86      2.17 o 
  -1   4   6        4.54        4.69      0.90 o 
   0   4   6        9.31        9.87      1.08 o 
   1   4   6       16.40       15.35      1.26 o 
   2   4   6        1.90        0.90      0.90 o 
   3   4   6       51.50       58.31      2.89 o 
   4   4   6      118.83      107.78      4.15 o 
   5   4   6        0.00        1.81      1.62 o 
   6   4   6       91.44       95.32      4.87 o 
  -4   5   6        0.10        0.54      2.17 o 
  -3   5   6       22.17       24.73      2.89 o 
  -2   5   6      258.26      269.54      6.86 o 
  -1   5   6       71.59       68.06      3.43 o 
   0   5   6      119.97      131.39      5.51 o 
   1   5   6      181.75      172.59      4.87 o 
   2   5   6        6.10        5.24      1.08 o 
   3   5   6        1.73        1.99      1.62 o 
   4   5   6       10.31       10.29      1.44 o 
   5   5   6       16.91       15.89      1.81 o 
   6   5   6       11.28        9.57      1.81 o 
  -3   6   6        9.89        3.79      1.81 o 
  -2   6   6       21.19       23.65      2.17 o 
  -1   6   6       46.02       50.19      3.61 o 
   0   6   6       36.22       40.41      6.23 o 
   1   6   6        0.65        0.00      1.44 o 
   2   6   6       18.17       15.16      1.62 o 
   3   6   6       26.44       29.79      2.89 o 
   4   6   6        6.62        5.05      1.44 o 
   5   6   6        1.74       -3.43      2.53 o 
  -1   7   6       11.11       14.08      1.62 o 
   0   7   6        4.73        5.36      1.53 o 
   1   7   6        0.03        1.08      1.62 o 
   2   7   6        0.03        1.81      1.81 o 
   3   7   6        7.47        7.94      1.62 o 
   4   7   6        1.16       -1.08      1.99 o 
   2   8   6        1.21       -1.26      2.17 o 
  -3  -7   7        0.18       -0.18      1.81 o 
  -2  -7   7        0.08        0.36      1.81 o 
  -1  -7   7        1.71        0.72      2.17 o 
   0  -7   7        0.97        0.54      1.34 o 
   1  -7   7        2.06        5.96      1.44 o 
   2  -7   7        1.11        1.44      2.17 o 
  -5  -6   7        0.16        1.44      1.99 o 
  -4  -6   7        4.84        6.50      1.44 o 
  -3  -6   7        0.30       -0.36      1.62 o 
  -2  -6   7        1.03       -0.36      1.62 o 
  -1  -6   7        9.41       10.29      1.44 o 
   0  -6   7       12.74       13.75      7.04 o 
   1  -6   7        7.55        7.04      1.44 o 
   2  -6   7        0.38        1.08      1.08 o 
   3  -6   7        6.24        9.03      1.44 o 
  -5  -5   7        2.24        1.44      1.99 o 
  -4  -5   7        3.39        2.17      1.62 o 
  -3  -5   7       46.26       39.54      3.07 o 
  -2  -5   7       27.34       28.16      2.35 o 
  -1  -5   7        0.03        0.18      2.35 o 
   0  -5   7        1.88        1.99      0.89 o 
   1  -5   7       12.83       11.19      1.26 o 
   2  -5   7        3.37        3.61      1.26 o 
   3  -5   7        5.55        9.57      1.44 o 
   4  -5   7        1.16        0.54      2.17 o 
  -6  -4   7       11.45        8.30      2.17 o 
  -5  -4   7        3.66        1.81      1.81 o 
  -4  -4   7       21.57       20.94      2.35 o 
  -3  -4   7      229.23      231.08      5.78 o 
  -2  -4   7       16.45       16.43      1.81 o 
  -1  -4   7       67.79       66.08      2.71 o 
   0  -4   7       10.89       11.04      0.77 o 
   1  -4   7       26.07       30.51      1.99 o 
   2  -4   7       56.62       45.13      2.89 o 
   3  -4   7       16.87       14.26      1.62 o 
   4  -4   7        8.43        9.93      1.62 o 
   5  -4   7        2.41        2.89      2.17 o 
  -6  -3   7        7.47        7.76      1.81 o 
  -5  -3   7        1.96       -1.08      1.62 o 
  -4  -3   7        7.78        7.94      1.26 o 
  -3  -3   7       15.21       17.15      1.62 o 
  -2  -3   7       32.63       36.29      2.17 o 
  -1  -3   7       27.81       26.72      1.81 o 
   0  -3   7       47.05       51.01      1.53 o 
   1  -3   7       12.50       11.73      1.44 o 
   2  -3   7       40.64       40.26      2.35 o 
   3  -3   7      137.83      134.14      4.33 o 
   4  -3   7       79.66       78.71      3.97 o 
   5  -3   7        0.03        0.00      1.99 o 
  -6  -2   7        2.36        1.99      1.99 o 
  -5  -2   7       24.71       23.11      2.71 o 
  -4  -2   7        0.75        1.26      1.26 o 
  -3  -2   7       14.13       14.26      1.62 o 
  -2  -2   7        6.03        3.79      0.90 o 
  -1  -2   7      161.95      172.77      3.61 o 
   0  -2   7      109.30      127.52      2.89 o 
   1  -2   7      667.13      715.46      7.22 o 
   2  -2   7      564.71      622.30      7.40 o 
   3  -2   7       46.61       50.01      2.53 o 
   4  -2   7      361.39      352.76      7.22 o 
   5  -2   7       92.78       91.71      4.15 o 
   6  -2   7        1.67        1.44      1.99 o 
  -6  -1   7        0.21        3.25      1.26 o 
  -5  -1   7        1.63        1.26      1.62 o 
  -4  -1   7      579.70      528.42      8.49 o 
  -3  -1   7       77.30       71.13      2.89 o 
  -2  -1   7      320.17      377.68      5.42 o 
  -1  -1   7     1230.32     1275.66      9.03 o 
   0  -1   7       37.77       37.82      1.15 o 
   1  -1   7        7.72        7.22      0.72 o 
   2  -1   7       10.71       11.73      1.26 o 
   3  -1   7        0.08        0.00      1.08 o 
   4  -1   7       22.86       22.93      2.17 o 
   5  -1   7        3.87       -0.18      1.99 o 
   6  -1   7       24.69       25.09      2.71 o 
  -6   0   7        7.87        8.85      1.99 o 
  -5   0   7       26.71       26.36      2.71 o 
  -4   0   7       30.76       27.80      2.35 o 
  -3   0   7        3.16        2.53      0.90 o 
  -2   0   7        1.28       -0.18      1.26 o 
  -1   0   7      729.53      729.72      6.68 o 
   0   0   7      275.45      270.23      9.39 o 
   1   0   7       80.36       78.53      2.17 o 
   2   0   7      297.38      316.12      4.69 o 
   3   0   7      345.15      355.29      5.60 o 
   4   0   7       30.31       30.69      2.35 o 
   5   0   7       21.95       29.07      2.71 o 
   6   0   7       92.23       94.60      4.69 o 
  -6   1   7        2.79        5.42      1.44 o 
  -5   1   7        1.28       -1.26      1.81 o 
  -4   1   7      304.65      290.84      6.68 o 
  -3   1   7       25.89       22.57      1.99 o 
  -2   1   7      474.89      499.36      6.50 o 
  -1   1   7        4.99        4.87      0.72 o 
   0   1   7        0.03        0.36      0.63 o 
   1   1   7      286.68      275.50      4.15 o 
   2   1   7      157.10      165.91      3.43 o 
   3   1   7       73.14       87.20      2.89 o 
   4   1   7        0.06        1.99      1.26 o 
   5   1   7        0.09        2.35      1.62 o 
   6   1   7        4.41        6.32      1.44 o 
  -5   2   7        1.22       -0.54      1.99 o 
  -4   2   7       47.29       45.49      3.07 o 
  -3   2   7       15.93       14.62      1.44 o 
  -2   2   7       53.15       62.46      2.71 o 
  -1   2   7      256.80      288.86      4.87 o 
   0   2   7        7.80        5.96      0.51 o 
   1   2   7      201.10      190.82      3.97 o 
   2   2   7      749.21      825.95      7.94 o 
   3   2   7        4.81        5.78      0.90 o 
   4   2   7       47.01       42.97      2.53 o 
   5   2   7       65.22       69.87      3.61 o 
   6   2   7       27.43       27.26      2.89 o 
  -5   3   7        0.00        1.62      1.99 o 
  -4   3   7        3.73        4.33      1.44 o 
  -3   3   7        1.12        0.36      1.44 o 
  -2   3   7       18.94       22.57      1.81 o 
  -1   3   7       70.52       72.94      2.89 o 
   0   3   7       21.45       21.68      1.15 o 
   1   3   7      503.07      483.47      6.32 o 
   2   3   7       82.99       90.09      3.07 o 
   3   3   7       22.18       22.21      1.81 o 
   4   3   7       12.70       14.80      1.81 o 
   5   3   7       38.73       35.20      2.53 o 
   6   3   7        0.71       -2.89      1.99 o 
  -4   4   7        9.49        9.39      1.62 o 
  -3   4   7      150.41      131.79      5.05 o 
  -2   4   7       27.82       26.54      2.53 o 
  -1   4   7       16.46       14.98      1.26 o 
   0   4   7       10.16       11.20      0.77 o 
   1   4   7       34.75       33.58      2.17 o 
   2   4   7       12.76       12.46      1.08 o 
   3   4   7        1.14        0.54      1.44 o 
   4   4   7        4.31        4.15      1.26 o 
   5   4   7       23.53       21.30      2.53 o 
   6   4   7       23.70       24.55      2.35 o 
  -3   5   7       11.29       12.10      1.62 o 
  -2   5   7       36.76       41.34      3.43 o 
  -1   5   7       14.40       14.08      1.62 o 
   0   5   7       10.67       10.82      0.95 o 
   1   5   7       43.11       46.58      2.89 o 
   2   5   7       26.65       26.54      2.17 o 
   3   5   7        5.84        3.61      1.26 o 
   4   5   7       36.85       32.14      2.89 o 
   5   5   7        2.48        1.26      1.44 o 
   6   5   7        0.60        3.25      1.99 o 
  -2   6   7       18.88       22.03      1.99 o 
  -1   6   7       80.45       92.25      4.33 o 
   0   6   7        0.15        0.36      1.44 o 
   1   6   7       14.20       12.82      1.62 o 
   2   6   7       42.74       47.84      3.07 o 
   3   6   7        2.00       -0.18      1.81 o 
   4   6   7        0.23        2.71      1.08 o 
   5   6   7        8.74        7.04      1.62 o 
  -1   7   7       21.43       24.55      2.17 o 
   0   7   7        4.84        4.55      1.08 o 
   1   7   7       14.90       14.80      1.81 o 
   2   7   7        1.84        0.90      1.81 o 
   3   7   7       13.11       13.54      1.62 o 
   4   7   7        3.97        3.79      1.62 o 
  -3  -7   8        3.85        5.60      1.44 o 
  -2  -7   8        0.01        1.62      1.81 o 
  -1  -7   8        2.46        3.07      1.26 o 
   0  -7   8        4.34        6.26      0.95 o 
   1  -7   8        0.07        1.44      1.81 o 
  -4  -6   8        0.31       -0.72      1.81 o 
  -3  -6   8        2.63        0.18      1.81 o 
  -2  -6   8       10.49       13.90      1.44 o 
  -1  -6   8        4.09        2.71      1.08 o 
   0  -6   8       15.57       15.05      1.08 o 
   1  -6   8        5.09        7.40      1.44 o 
   2  -6   8        3.52        6.86      1.44 o 
   3  -6   8        8.84       13.00      1.81 o 
  -5  -5   8       12.15       13.72      1.99 o 
  -4  -5   8       20.90       15.71      1.81 o 
  -3  -5   8        5.25        5.42      1.26 o 
  -2  -5   8        0.80       -0.36      1.44 o 
  -1  -5   8      345.19      334.35      6.86 o 
   0  -5   8       37.47       34.46      1.79 o 
   1  -5   8        0.00       -0.90      1.44 o 
   2  -5   8       19.91       19.86      2.35 o 
   3  -5   8        0.13        1.81      1.44 o 
   4  -5   8        0.39       -2.71      2.17 o 
  -5  -4   8        1.29        2.17      1.99 o 
  -4  -4   8        9.47        9.03      1.44 o 
  -3  -4   8       39.75       38.27      2.89 o 
  -2  -4   8       80.65       86.84      3.43 o 
  -1  -4   8       11.95        9.03      1.08 o 
   0  -4   8        1.11        1.14      1.08 o 
   1  -4   8       22.32       22.21      1.99 o 
   2  -4   8        8.91        9.21      1.26 o 
   3  -4   8       89.28       85.57      3.61 o 
   4  -4   8        4.85        3.43      1.44 o 
   5  -4   8       18.69       27.62      2.89 o 
  -6  -3   8        7.20        7.76      1.62 o 
  -5  -3   8        1.21        2.53      1.81 o 
  -4  -3   8       24.17       25.09      2.35 o 
  -3  -3   8       45.02       45.86      2.71 o 
  -2  -3   8      338.80      335.43      5.96 o 
  -1  -3   8      241.60      230.72      4.69 o 
   0  -3   8       52.78       54.87      3.07 o 
   1  -3   8       58.27       54.34      2.53 o 
   2  -3   8      317.33      303.66      5.78 o 
   3  -3   8       17.75       19.86      1.99 o 
   4  -3   8        8.78        9.03      1.44 o 
   5  -3   8        3.19        1.99      1.99 o 
  -6  -2   8        0.67        0.36      1.99 o 
  -5  -2   8      125.14      111.75      4.87 o 
  -4  -2   8       44.31       42.79      2.89 o 
  -3  -2   8       20.98       18.96      1.99 o 
  -2  -2   8        6.22        6.50      0.90 o 
  -1  -2   8       30.22       26.18      1.81 o 
   0  -2   8        0.40       -0.40      0.56 o 
   1  -2   8      371.55      384.00      5.60 o 
   2  -2   8       62.43       66.08      2.53 o 
   3  -2   8       26.72       27.98      1.99 o 
   4  -2   8      197.37      196.06      5.42 o 
   5  -2   8      114.04       96.41      4.69 o 
   6  -2   8       13.80       13.90      1.81 o 
  -6  -1   8        6.63        6.86      1.81 o 
  -5  -1   8        0.03       -1.26      1.81 o 
  -4  -1   8       29.73       26.72      2.71 o 
  -3  -1   8        1.55       -0.18      1.44 o 
  -2  -1   8        0.15        0.36      0.90 o 
  -1  -1   8      243.33      265.21      4.51 o 
   0  -1   8       98.55      105.99      1.91 o 
   1  -1   8      193.49      200.57      3.79 o 
   2  -1   8      432.36      433.28      5.96 o 
   3  -1   8        3.77        6.32      0.90 o 
   4  -1   8       19.38       19.68      2.17 o 
   5  -1   8       83.64       76.19      3.79 o 
   6  -1   8        0.19        2.53      1.62 o 
  -6   0   8       55.55       54.34      3.79 o 
  -5   0   8       27.01       27.44      2.53 o 
  -4   0   8        2.40        0.90      1.44 o 
  -3   0   8      128.99      129.08      3.97 o 
  -2   0   8       84.60       91.53      3.07 o 
  -1   0   8      797.39      805.91      7.58 o 
   0   0   8        2.12       -2.98      1.99 o 
   1   0   8        3.26        2.89      0.72 o 
   2   0   8        0.19        0.18      0.72 o 
   3   0   8       34.99       37.73      2.17 o 
   4   0   8        4.01        6.86      1.08 o 
   5   0   8       15.27       13.72      1.44 o 
   6   0   8       12.04       12.46      1.81 o 
  -5   1   8       98.57       97.49      4.51 o 
  -4   1   8      104.10      103.27      4.15 o 
  -3   1   8        4.05        3.07      1.08 o 
  -2   1   8       38.70       35.93      2.17 o 
  -1   1   8        0.00       -0.72      0.72 o 
   0   1   8      186.91      174.71      2.62 o 
   1   1   8      390.26      425.70      5.24 o 
   2   1   8        6.98        9.75      1.08 o 
   3   1   8      244.58      247.87      4.87 o 
   4   1   8      243.19      275.13      5.78 o 
   5   1   8       10.63       12.82      1.26 o 
   6   1   8       10.58       11.01      1.62 o 
  -5   2   8       13.14       13.90      1.81 o 
  -4   2   8      110.14       96.41      4.33 o 
  -3   2   8      212.70      206.71      5.42 o 
  -2   2   8      184.93      191.19      4.69 o 
  -1   2   8      460.66      465.24      6.50 o 
   0   2   8       52.94       51.09      2.08 o 
   1   2   8     1667.65     1812.93     11.55 o 
   3   2   8       71.52       76.55      2.89 o 
   4   2   8       33.20       37.19      2.35 o 
   5   2   8       32.41       29.79      2.71 o 
   6   2   8        1.14        2.53      1.81 o 
  -5   3   8        2.73        2.89      2.35 o 
  -4   3   8       64.35       56.87      3.61 o 
  -3   3   8      147.66      133.60      4.69 o 
  -2   3   8       72.53       74.74      3.25 o 
  -1   3   8        4.09        6.14      0.90 o 
   0   3   8        0.32       -0.49      0.69 o 
   1   3   8       11.08       11.55      1.08 o 
   2   3   8       78.30       70.77      2.89 o 
   3   3   8       11.72       14.26      1.62 o 
   4   3   8        9.97        7.40      1.26 o 
   5   3   8       26.29       26.00      2.53 o 
   6   3   8        2.00        1.99      1.81 o 
  -4   4   8        1.87        1.62      1.99 o 
  -3   4   8       67.26       70.23      4.15 o 
  -2   4   8        2.32        1.81      1.81 o 
  -1   4   8        9.00        7.22      1.08 o 
   0   4   8       55.49       53.03      1.91 o 
   1   4   8        9.87       12.64      1.44 o 
   2   4   8        5.79        7.22      1.08 o 
   3   4   8       24.24       20.76      2.17 o 
   4   4   8        0.78        0.36      1.62 o 
   5   4   8        0.00       -1.62      1.81 o 
   6   4   8        0.09        0.54      2.17 o 
  -3   5   8        0.08       -3.25      2.17 o 
  -2   5   8      159.80      170.61      5.60 o 
  -1   5   8       77.70       86.84      3.79 o 
   0   5   8        6.43        6.76      0.77 o 
   1   5   8       53.86       60.66      3.07 o 
   2   5   8        2.54        1.08      1.44 o 
   3   5   8        6.45        4.51      1.26 o 
   4   5   8       31.10       30.87      3.07 o 
   5   5   8        2.19        1.26      1.81 o 
   6   5   8        0.50        2.71      1.44 o 
  -2   6   8        0.20        1.99      1.99 o 
  -1   6   8       10.92       12.82      1.81 o 
   0   6   8       29.30       31.08      5.78 o 
   1   6   8       14.00       14.44      1.62 o 
   2   6   8        4.35        7.22      1.26 o 
   3   6   8        5.61        5.24      1.44 o 
   4   6   8        3.60        5.96      1.26 o 
   5   6   8        9.34        7.04      1.62 o 
  -1   7   8        6.10       -0.54      2.53 o 
   0   7   8        5.00        6.24      1.53 o 
   1   7   8       13.27       16.43      1.81 o 
   2   7   8        1.30        0.72      1.62 o 
   3   7   8        5.32        5.78      1.44 o 
   4   7   8        1.27       -3.25      2.53 o 
  -3  -7   9       23.18       33.22      3.79 o 
  -1  -7   9        0.93       -1.44      1.81 o 
   0  -7   9        8.27       11.42      1.15 o 
   1  -7   9        6.85       10.47      1.81 o 
  -4  -6   9        0.66       -0.18      2.17 o 
  -3  -6   9        5.83        5.78      1.44 o 
  -2  -6   9        0.01        1.08      1.81 o 
  -1  -6   9        5.50        9.75      1.44 o 
   0  -6   9        0.46        1.92      1.04 o 
   1  -6   9        0.34       -2.71      1.81 o 
   2  -6   9        0.15       -1.81      1.81 o 
   3  -6   9        6.87        9.75      1.62 o 
  -5  -5   9        2.60        1.62      1.99 o 
  -4  -5   9        0.20       -0.18      1.62 o 
  -3  -5   9        1.13       -2.53      1.99 o 
  -2  -5   9        1.15        1.44      1.44 o 
  -1  -5   9      174.19      164.83      5.24 o 
   0  -5   9       48.44       39.46      2.04 o 
   1  -5   9       12.26       13.00      1.44 o 
   2  -5   9       31.60       26.00      2.71 o 
   3  -5   9       19.82       15.53      1.81 o 
   4  -5   9        0.04        2.35      1.81 o 
  -5  -4   9        0.67        0.72      1.81 o 
  -4  -4   9       37.79       32.50      2.89 o 
  -3  -4   9      187.85      157.43      5.24 o 
  -2  -4   9      236.95      220.97      5.60 o 
  -1  -4   9       31.27       29.25      2.35 o 
   0  -4   9      295.84      295.81      4.34 o 
   1  -4   9       10.26        8.85      1.08 o 
   2  -4   9       67.80       63.37      3.07 o 
   3  -4   9        0.03        0.90      1.62 o 
   4  -4   9       14.20       14.44      1.81 o 
   5  -4   9        0.85       -1.81      2.35 o 
  -5  -3   9        0.41        1.62      1.44 o 
  -4  -3   9       56.05       58.85      3.43 o 
  -3  -3   9       44.52       42.43      2.89 o 
  -2  -3   9        1.02       -2.71      1.81 o 
  -1  -3   9       13.75       15.35      1.62 o 
   0  -3   9       88.30       92.72      2.17 o 
   1  -3   9        6.95        5.60      1.08 o 
   2  -3   9       25.74       25.27      2.17 o 
   3  -3   9       26.72       26.54      2.35 o 
   4  -3   9        1.71        1.99      1.62 o 
   5  -3   9        0.47       -1.26      1.81 o 
  -6  -2   9        1.38        2.35      1.99 o 
  -5  -2   9        5.15        2.53      2.17 o 
  -4  -2   9        9.09        6.86      1.26 o 
  -3  -2   9       67.04       63.01      3.25 o 
  -2  -2   9       56.80       62.28      2.71 o 
  -1  -2   9      150.04      161.40      3.79 o 
   0  -2   9        8.13        5.78      0.51 o 
   1  -2   9       69.28       65.35      2.53 o 
   2  -2   9       95.63       93.88      3.25 o 
   3  -2   9       56.15       62.28      2.89 o 
   4  -2   9       18.07       19.86      2.35 o 
   5  -2   9       46.69       41.88      3.61 o 
   6  -2   9        7.94        9.75      1.81 o 
  -6  -1   9        4.37        7.76      1.62 o 
  -5  -1   9       13.18       15.16      1.62 o 
  -4  -1   9      342.52      329.84      7.04 o 
  -3  -1   9      152.86      166.99      4.69 o 
  -2  -1   9       25.81       29.25      1.99 o 
  -1  -1   9       22.67       26.18      1.81 o 
   0  -1   9      106.94      103.09      2.04 o 
   1  -1   9       17.45       10.47      1.08 o 
   2  -1   9      108.79      110.85      3.25 o 
   3  -1   9        3.06        3.97      0.90 o 
   4  -1   9       21.36       30.87      2.35 o 
   5  -1   9      124.40      125.11      4.87 o 
   6  -1   9       13.04       11.92      1.81 o 
  -5   0   9       24.85       26.00      2.71 o 
  -4   0   9       33.25       31.77      2.71 o 
  -3   0   9       31.95       28.34      2.35 o 
  -2   0   9      135.24      138.29      3.61 o 
  -1   0   9       95.01       83.41      3.07 o 
   0   0   9      591.33      527.68     10.02 o 
   1   0   9      347.08      343.74      4.87 o 
   3   0   9       31.96       30.33      2.17 o 
   4   0   9       74.26       76.73      3.25 o 
   5   0   9        4.13        5.78      1.26 o 
   6   0   9       13.49       16.79      1.81 o 
  -5   1   9        0.55        1.81      2.17 o 
  -4   1   9      123.92      130.17      4.69 o 
  -3   1   9        0.22        0.18      1.26 o 
  -2   1   9      129.06      129.26      3.79 o 
  -1   1   9        8.44        9.21      0.90 o 
   0   1   9       35.02       34.21      1.28 o 
   1   1   9       70.09       65.71      2.35 o 
   2   1   9        0.03       -0.18      0.90 o 
   3   1   9       70.34       66.08      2.71 o 
   4   1   9       34.61       39.18      2.53 o 
   5   1   9       12.65       14.08      1.44 o 
   6   1   9        2.67       -0.90      2.17 o 
  -5   2   9       12.15       11.73      1.81 o 
  -4   2   9        9.50       13.36      1.44 o 
  -3   2   9       56.69       57.41      3.25 o 
  -2   2   9        0.04        0.90      1.26 o 
  -1   2   9       32.23       36.65      2.35 o 
   0   2   9        3.83        3.69      0.54 o 
   1   2   9       44.98       36.29      2.53 o 
   2   2   9     2042.98     2154.14     13.90 o 
   3   2   9        0.11        0.90      1.26 o 
   4   2   9        1.06        0.36      1.44 o 
   5   2   9       33.12       30.87      2.71 o 
   6   2   9        1.17        2.89      1.26 o 
  -4   3   9       14.34       13.00      1.81 o 
  -3   3   9       68.49       68.60      3.61 o 
  -2   3   9        0.92        2.17      0.90 o 
  -1   3   9      117.01      120.42      3.79 o 
   0   3   9        1.93        4.87      0.90 o 
   1   3   9       27.66       24.37      1.81 o 
   2   3   9       13.76       10.65      1.26 o 
   3   3   9       37.86       35.20      2.35 o 
   4   3   9       59.46       55.42      2.89 o 
   5   3   9        5.52        8.12      1.26 o 
   6   3   9        0.08        1.08      1.81 o 
  -4   4   9        9.04       11.92      1.62 o 
  -3   4   9       15.45       18.78      1.81 o 
  -2   4   9       15.01       16.43      1.62 o 
  -1   4   9        1.47        0.36      1.44 o 
   0   4   9        2.96        1.20      0.73 o 
   1   4   9        2.00        0.54      1.44 o 
   2   4   9        7.46        6.86      1.08 o 
   3   4   9        3.55        2.89      1.08 o 
   4   4   9        6.47        6.86      1.26 o 
   5   4   9       33.02       30.33      2.89 o 
   6   4   9       13.67       11.37      1.81 o 
  -3   5   9       18.07       20.58      1.81 o 
  -2   5   9       20.11       18.23      2.17 o 
  -1   5   9       69.76       69.69      3.79 o 
   0   5   9        0.54        0.72      1.02 o 
   1   5   9        6.10        6.32      1.26 o 
   2   5   9       21.18       19.50      1.62 o 
   3   5   9        5.98        7.94      1.26 o 
   4   5   9       47.98       45.86      3.25 o 
   5   5   9        3.85        3.43      1.44 o 
   6   5   9        0.34       -0.36      2.17 o 
  -2   6   9        0.30       -1.44      2.35 o 
  -1   6   9       74.30       75.10      4.51 o 
   0   6   9        1.48        1.62      1.04 o 
   1   6   9        0.70        2.53      1.26 o 
   2   6   9        2.66        4.15      1.08 o 
   3   6   9       24.60       26.36      2.53 o 
   4   6   9        0.06       -1.44      1.81 o 
   5   6   9        0.51       -0.36      2.17 o 
   0   7   9        5.27        6.84      2.89 o 
   1   7   9       14.25       15.89      1.81 o 
   2   7   9        0.25        0.90      1.62 o 
   3   7   9        1.13        0.54      2.17 o 
   4   7   9        5.64        6.50      1.62 o 
  -2  -7  10        0.99       -2.98      1.99 o 
  -1  -7  10        1.43       -1.81      1.99 o 
   0  -7  10        0.09       -2.19      1.53 o 
   1  -7  10        1.64        5.78      1.44 o 
  -4  -6  10        2.38        1.08      2.35 o 
  -3  -6  10        1.99        1.44      1.99 o 
  -2  -6  10       10.53       11.01      1.62 o 
  -1  -6  10        0.12       -0.54      1.81 o 
   0  -6  10       19.92       21.04      1.81 o 
   1  -6  10        7.64        9.93      1.44 o 
   2  -6  10        8.93        6.68      1.44 o 
   3  -6  10        1.02        1.99      1.81 o 
  -4  -5  10        1.89        2.53      1.26 o 
  -3  -5  10       20.28       22.21      2.53 o 
  -2  -5  10        0.10        1.62      1.26 o 
  -1  -5  10        0.01       -0.36      1.62 o 
   0  -5  10        6.28        1.39      1.21 o 
   1  -5  10        0.06       -0.36      1.62 o 
   2  -5  10        4.81        4.69      1.08 o 
   3  -5  10        0.73        1.44      1.99 o 
   4  -5  10        4.60        6.14      1.62 o 
  -5  -4  10        1.65        1.81      1.81 o 
  -4  -4  10       14.06       14.08      1.62 o 
  -3  -4  10       11.99       12.64      1.62 o 
  -2  -4  10        3.44       -1.44      1.81 o 
  -1  -4  10      175.28      169.88      4.87 o 
   0  -4  10      450.37      432.47      5.23 o 
   1  -4  10        3.84        0.54      1.62 o 
   2  -4  10        0.29        0.54      0.90 o 
   3  -4  10      105.26       95.50      4.33 o 
   4  -4  10        0.89       -2.17      2.17 o 
   5  -4  10       19.48       23.47      2.71 o 
  -5  -3  10       25.34       26.00      2.89 o 
  -4  -3  10        4.16        2.17      1.81 o 
  -3  -3  10       16.18       13.00      1.44 o 
  -2  -3  10      345.54      332.73      6.50 o 
  -1  -3  10        2.70        1.99      0.90 o 
   0  -3  10       73.22       64.45      1.98 o 
   1  -3  10       69.21       75.82      3.07 o 
   2  -3  10        0.08       -1.90      1.26 o 
   3  -3  10      152.06      133.60      4.51 o 
   4  -3  10       21.13       20.58      1.81 o 
   5  -3  10       22.62       26.18      3.07 o 
  -5  -2  10        0.92       -0.90      2.17 o 
  -4  -2  10        2.15       -1.26      1.81 o 
  -3  -2  10       33.60       31.95      2.53 o 
  -2  -2  10       78.47       82.87      3.25 o 
  -1  -2  10       29.33       26.72      1.99 o 
   0  -2  10       92.71       92.61      2.17 o 
   1  -2  10       45.35       51.99      2.53 o 
   2  -2  10       44.13       48.38      2.35 o 
   3  -2  10       12.98       18.78      1.81 o 
   4  -2  10        6.11        7.22      1.26 o 
   5  -2  10       67.89       72.76      4.33 o 
   6  -2  10        7.31        6.86      1.62 o 
  -5  -1  10        9.69        9.39      1.62 o 
  -4  -1  10      102.28       97.13      4.33 o 
  -3  -1  10      129.80      109.95      4.15 o 
  -2  -1  10        1.20        0.18      0.90 o 
  -1  -1  10      271.37      294.45      5.24 o 
   0  -1  10      124.99      131.94      2.80 o 
   1  -1  10      318.78      307.63      5.05 o 
   2  -1  10       93.44      108.50      3.43 o 
   3  -1  10        1.44        0.72      1.26 o 
   4  -1  10        5.23        4.87      1.26 o 
   5  -1  10        0.40        0.00      2.35 o 
   6  -1  10        1.00       -1.26      2.35 o 
  -5   0  10        2.14        2.53      1.81 o 
  -4   0  10       42.25       41.16      3.07 o 
  -3   0  10      257.74      247.15      5.96 o 
  -2   0  10       11.43       11.01      1.08 o 
  -1   0  10      118.07      113.92      3.61 o 
   1   0  10       26.94       26.54      1.81 o 
   2   0  10       18.19       18.78      1.44 o 
   3   0  10        0.32        1.62      1.26 o 
   4   0  10       27.62       24.55      2.17 o 
   5   0  10        0.06        1.44      1.26 o 
   6   0  10        3.65        2.71      1.44 o 
  -5   1  10        0.20       -3.25      2.17 o 
  -4   1  10        0.56        2.53      1.99 o 
  -3   1  10        1.35        1.26      1.44 o 
  -2   1  10       56.21       56.69      2.71 o 
  -1   1  10      239.41      230.00      4.69 o 
   0   1  10      208.67      222.63      3.06 o 
   1   1  10       30.14       28.16      1.81 o 
   2   1  10       90.81       87.56      2.89 o 
   3   1  10       29.84       32.32      2.17 o 
   4   1  10        0.59       -2.44      1.62 o 
   5   1  10       12.90       10.47      1.44 o 
   6   1  10       19.32       16.97      1.81 o 
  -5   2  10       23.16       25.27      2.17 o 
  -4   2  10       19.38       18.60      2.17 o 
  -3   2  10       45.12       46.58      3.07 o 
  -2   2  10       23.27       20.58      1.99 o 
  -1   2  10        2.86        0.72      0.90 o 
   0   2  10        2.50        1.36      0.69 o 
   1   2  10       67.88       70.23      2.71 o 
   2   2  10        1.61       -3.52      2.35 o 
   3   2  10        0.83        1.81      1.26 o 
   4   2  10      186.89      180.35      5.05 o 
   5   2  10       41.32       44.23      2.89 o 
   6   2  10        7.43        5.96      1.44 o 
  -4   3  10       26.28       24.19      2.89 o 
  -3   3  10       49.90       53.62      3.43 o 
  -2   3  10       20.07       20.04      2.17 o 
  -1   3  10       47.32       47.12      2.71 o 
   0   3  10       83.55       85.31      2.30 o 
   1   3  10       22.68       22.39      1.99 o 
   2   3  10      497.40      500.26      7.40 o 
   3   3  10       29.17       24.37      2.17 o 
   4   3  10        2.11        2.53      1.08 o 
   5   3  10       33.20       32.50      2.89 o 
   6   3  10        0.29        0.90      1.99 o 
  -4   4  10        1.91        2.89      1.44 o 
  -3   4  10       53.66       61.02      3.61 o 
  -2   4  10        1.58       -0.18      1.81 o 
  -1   4  10       27.25       23.83      2.17 o 
   0   4  10       89.95       89.31      2.61 o 
   1   4  10        1.46        1.26      1.26 o 
   2   4  10        9.68        9.93      1.08 o 
   3   4  10        6.59        5.05      1.08 o 
   4   4  10        7.62        4.87      1.26 o 
   5   4  10       16.48       15.89      1.62 o 
   6   4  10        0.09       -1.81      1.99 o 
  -3   5  10        1.55        2.89      2.17 o 
  -2   5  10        6.20        5.24      1.62 o 
  -1   5  10       40.23       42.06      3.43 o 
   0   5  10        0.46       -1.19      1.21 o 
   1   5  10        9.87        7.58      1.26 o 
   2   5  10       32.09       30.69      2.53 o 
   3   5  10        1.33        2.53      1.62 o 
   4   5  10       14.95       14.26      1.81 o 
   5   5  10       23.64       16.25      1.99 o 
  -2   6  10       21.88       24.01      2.17 o 
  -1   6  10      139.24      148.22      5.96 o 
   0   6  10       35.40       37.65      2.36 o 
   1   6  10       46.99       44.23      3.43 o 
   2   6  10       33.80       26.72      2.89 o 
   3   6  10        2.68        1.62      1.81 o 
   4   6  10        6.40        5.60      1.62 o 
   5   6  10        4.62        3.61      2.35 o 
   0   7  10        5.56        6.81      1.21 o 
   1   7  10       11.70       12.46      1.81 o 
   2   7  10        0.00        0.72      1.99 o 
   3   7  10       19.24       23.83      2.89 o 
  -2  -7  11       11.31       15.53      1.99 o 
  -1  -7  11        1.14       -1.08      2.17 o 
   0  -7  11        3.05        3.04      1.35 o 
  -3  -6  11        2.03        2.89      1.44 o 
  -2  -6  11        0.01       -1.62      1.81 o 
  -1  -6  11        0.01       -1.81      1.62 o 
   0  -6  11        3.96        3.32      1.20 o 
   1  -6  11        1.26        0.36      1.26 o 
   2  -6  11        2.88        2.71      2.35 o 
  -4  -5  11        0.16       -1.26      1.81 o 
  -3  -5  11        5.62       10.11      1.44 o 
  -2  -5  11        2.68        1.26      1.44 o 
  -1  -5  11        1.88       -0.72      1.62 o 
   0  -5  11        4.15        4.96      0.82 o 
   1  -5  11        0.16        1.08      1.26 o 
   2  -5  11       12.66       14.98      1.62 o 
   3  -5  11        0.38       -1.62      1.99 o 
   4  -5  11        0.20       -2.35      1.99 o 
  -5  -4  11        0.31       -1.26      1.99 o 
  -4  -4  11        2.65        1.26      1.99 o 
  -3  -4  11        0.57        0.36      1.26 o 
  -2  -4  11       63.82       63.91      3.25 o 
  -1  -4  11       62.51       69.69      3.25 o 
   0  -4  11      142.10      133.72      3.45 o 
   1  -4  11        2.68        1.99      0.90 o 
   2  -4  11        4.61        6.68      1.08 o 
   3  -4  11       42.84       38.63      3.07 o 
   4  -4  11        4.22        7.22      1.44 o 
  -5  -3  11        4.67        3.25      2.35 o 
  -4  -3  11        1.52        1.62      1.26 o 
  -3  -3  11       66.16       57.77      3.25 o 
  -2  -3  11      279.32      263.22      6.14 o 
  -1  -3  11       49.09       47.12      2.53 o 
   0  -3  11       51.21       50.91      1.91 o 
   1  -3  11        3.73        2.53      1.08 o 
   2  -3  11        5.38        5.78      0.90 o 
   3  -3  11        0.24        1.08      1.62 o 
   4  -3  11       19.70       18.96      1.81 o 
   5  -3  11        3.84        4.87      1.44 o 
  -5  -2  11       14.32       16.25      1.81 o 
  -4  -2  11        0.16       -1.62      1.44 o 
  -3  -2  11        0.04        1.08      1.08 o 
  -2  -2  11       38.67       34.48      2.53 o 
  -1  -2  11       41.43       36.65      2.35 o 
   0  -2  11        0.65        1.03      0.82 o 
   1  -2  11      117.66      129.08      3.61 o 
   2  -2  11        0.29       -0.18      1.26 o 
   3  -2  11       80.51       75.46      3.43 o 
   4  -2  11       65.53       66.26      3.43 o 
   5  -2  11       84.05       90.63      4.69 o 
  -5  -1  11        0.24       -1.44      1.81 o 
  -4  -1  11        3.20        2.71      1.26 o 
  -3  -1  11       78.49       81.42      3.79 o 
  -2  -1  11        0.00        0.54      0.72 o 
  -1  -1  11       62.36       62.10      2.71 o 
   0  -1  11      262.15      277.21      3.57 o 
   1  -1  11       15.20       16.25      1.62 o 
   2  -1  11      358.65      389.95      6.32 o 
   3  -1  11      110.04      114.82      3.79 o 
   4  -1  11        0.01        1.26      1.44 o 
   5  -1  11      165.19      174.22      5.96 o 
   6  -1  11       27.70       29.25      3.25 o 
  -5   0  11        0.12       -0.18      1.99 o 
  -4   0  11        2.64        2.89      1.81 o 
  -3   0  11      706.36      736.40     10.11 o 
  -2   0  11       79.46       83.05      3.25 o 
  -1   0  11       24.81       11.92      2.89 o 
   0   0  11      315.69      301.31      3.83 o 
   1   0  11        9.29        8.30      0.90 o 
   2   0  11       43.52       46.22      2.35 o 
   3   0  11       17.81       19.68      1.99 o 
   4   0  11        0.33        0.00      1.44 o 
   5   0  11        1.54       -0.90      1.81 o 
   6   0  11        3.89       -0.54      2.35 o 
  -5   1  11       21.46       28.34      3.25 o 
  -4   1  11       19.63       26.00      2.71 o 
  -3   1  11       76.30       78.53      3.61 o 
  -2   1  11       15.12       13.54      1.26 o 
  -1   1  11       81.92       84.13      3.07 o 
   0   1  11       74.81       79.22      2.10 o 
   1   1  11      123.76      129.62      3.43 o 
   2   1  11       42.66       42.61      2.35 o 
   3   1  11      106.28      107.06      3.61 o 
   4   1  11      135.58      139.19      4.51 o 
   5   1  11       23.05       16.97      1.62 o 
   6   1  11       11.11       12.46      1.81 o 
  -4   2  11        1.10       -1.62      1.99 o 
  -3   2  11      234.49      249.50      6.32 o 
  -2   2  11        7.93       11.55      1.26 o 
  -1   2  11      221.03      227.11      5.24 o 
   0   2  11       10.50        9.42      0.77 o 
   1   2  11       84.46       73.48      2.89 o 
   2   2  11      331.53      336.52      5.96 o 
   3   2  11        6.05        2.17      1.62 o 
   4   2  11       45.13       45.86      2.89 o 
   5   2  11        0.03        0.72      1.81 o 
   6   2  11        0.04        2.71      1.81 o 
  -4   3  11        1.24        1.26      2.17 o 
  -3   3  11       13.83       16.79      1.81 o 
  -2   3  11       47.15       48.20      3.07 o 
  -1   3  11       51.02       52.36      2.89 o 
   0   3  11      130.16      129.62      3.34 o 
   1   3  11        0.01        1.62      1.08 o 
   2   3  11        6.89        7.22      1.62 o 
   3   3  11      109.96      108.86      4.15 o 
   4   3  11        3.56        4.51      1.26 o 
   5   3  11        1.14        1.08      1.81 o 
   6   3  11        2.28        2.53      1.44 o 
  -3   4  11        2.84        1.08      1.99 o 
  -2   4  11       25.31       24.19      2.71 o 
  -1   4  11        0.48       -1.44      1.62 o 
   0   4  11        6.42        4.62      0.95 o 
   1   4  11        8.78        9.21      1.26 o 
   2   4  11       22.00       19.86      2.17 o 
   3   4  11        4.27        2.17      1.26 o 
   4   4  11        6.64        2.89      1.99 o 
   5   4  11        3.64        7.22      1.44 o 
   6   4  11        4.41        0.72      2.35 o 
  -2   5  11       10.50       13.36      1.62 o 
  -1   5  11        1.81        4.33      1.26 o 
   0   5  11       15.87       16.70      1.15 o 
   1   5  11        1.49        0.36      1.81 o 
   2   5  11        2.83        2.35      1.81 o 
   3   5  11        5.40        4.69      1.26 o 
   4   5  11        0.26        0.72      1.81 o 
   5   5  11        0.02        2.71      1.99 o 
  -1   6  11       29.71       30.87      3.61 o 
   0   6  11       10.93        9.73      1.21 o 
   1   6  11        0.21        0.18      1.81 o 
   2   6  11       30.77       24.73      2.89 o 
   3   6  11        0.57        2.53      1.08 o 
   4   6  11        0.07       -0.36      1.62 o 
   5   6  11        2.04        0.00      2.53 o 
   1   7  11        3.20        3.25      2.35 o 
   2   7  11        0.73        3.07      2.17 o 
   3   7  11        9.67       11.92      1.99 o 
  -1  -7  12        0.72       -1.08      1.99 o 
  -3  -6  12        0.07       -0.90      1.99 o 
  -2  -6  12        0.53        0.00      2.17 o 
  -1  -6  12        0.92        0.18      1.62 o 
   0  -6  12        2.22        1.99      1.26 o 
   1  -6  12        4.08        5.78      1.26 o 
   2  -6  12        0.38        0.36      1.81 o 
  -4  -5  12        1.07        1.62      1.81 o 
  -3  -5  12        3.68       -0.36      1.99 o 
  -2  -5  12        0.48       -0.72      1.26 o 
  -1  -5  12        6.59        4.33      1.26 o 
   0  -5  12       18.97       14.99      1.02 o 
   1  -5  12       22.34       20.58      1.81 o 
   2  -5  12        3.02        6.68      1.26 o 
   3  -5  12        7.16        5.96      1.62 o 
  -4  -4  12        0.43        1.08      1.99 o 
  -3  -4  12       37.93       33.40      2.89 o 
  -2  -4  12        0.57       -1.08      1.62 o 
  -1  -4  12       30.25       29.79      2.53 o 
   0  -4  12      322.06      309.37     18.78 o 
   1  -4  12        6.46        5.96      1.26 o 
   2  -4  12        0.17        0.18      1.44 o 
   3  -4  12       18.43       20.04      1.81 o 
   4  -4  12        0.45       -0.90      1.99 o 
  -5  -3  12       14.95       19.32      1.99 o 
  -4  -3  12        1.75        1.81      1.08 o 
  -3  -3  12       17.96       17.51      1.99 o 
  -2  -3  12        6.46        3.07      2.17 o 
  -1  -3  12       51.30       53.98      2.89 o 
   0  -3  12        0.98        0.18      0.90 o 
   1  -3  12        0.86       -0.90      1.26 o 
   2  -3  12        3.13        0.18      1.44 o 
   3  -3  12       55.10       55.79      3.25 o 
   4  -3  12       18.11       17.69      1.81 o 
   5  -3  12        9.19        9.39      1.81 o 
  -5  -2  12       26.83       28.52      3.25 o 
  -4  -2  12        0.16       -2.17      1.81 o 
  -3  -2  12        0.02        0.18      1.26 o 
  -2  -2  12       85.88       83.41      3.43 o 
  -1  -2  12      121.01      129.98      3.97 o 
   0  -2  12        9.53       11.41      1.17 o 
   1  -2  12        1.43        1.81      1.44 o 
   2  -2  12        2.77        0.90      1.44 o 
   3  -2  12       80.89       81.60      3.61 o 
   4  -2  12        0.53        0.36      1.81 o 
   5  -2  12        1.24        3.25      1.99 o 
  -5  -1  12        2.25        2.53      2.17 o 
  -4  -1  12       19.64       17.69      1.81 o 
  -3  -1  12       28.78       26.90      2.53 o 
  -2  -1  12       20.90       25.09      1.99 o 
  -1  -1  12       16.84       16.97      1.81 o 
   0  -1  12       20.06       20.95      1.99 o 
   1  -1  12        3.32        4.69      0.72 o 
   2  -1  12      203.36      205.63      4.87 o 
   3  -1  12       73.17       73.48      3.25 o 
   4  -1  12        0.03        1.62      1.44 o 
   5  -1  12      114.18      128.18      5.42 o 
   6  -1  12       23.98       21.12      2.35 o 
  -5   0  12        0.36       -0.54      1.99 o 
  -4   0  12        0.14       -1.62      1.44 o 
  -3   0  12       64.94       59.94      3.79 o 
  -2   0  12        1.07        1.44      1.44 o 
  -1   0  12       66.67       58.67      3.25 o 
   0   0  12      215.09      222.11      3.57 o 
   1   0  12        3.98        3.97      0.90 o 
   2   0  12       33.99       31.05      2.17 o 
   3   0  12       18.06       18.78      1.99 o 
   4   0  12        0.08        1.62      1.08 o 
   5   0  12       17.84       19.86      1.62 o 
   6   0  12        1.54        0.18      2.35 o 
  -5   1  12       38.28       46.76      3.79 o 
  -4   1  12       25.65       29.43      2.71 o 
  -3   1  12        8.20        5.24      1.26 o 
  -2   1  12       47.21       51.09      2.89 o 
  -1   1  12      139.09      136.48      4.15 o 
   0   1  12       18.01       17.66      1.34 o 
   1   1  12        0.00       -1.90      1.26 o 
   2   1  12      113.37      110.67      3.61 o 
   3   1  12        3.44        1.99      1.08 o 
   4   1  12       17.85       21.30      2.35 o 
   5   1  12        0.61        1.44      1.99 o 
   6   1  12        3.99        2.17      1.44 o 
  -4   2  12       25.53       28.52      2.89 o 
  -3   2  12        4.88        6.32      1.62 o 
  -2   2  12        2.11        0.00      1.62 o 
  -1   2  12        5.53        3.61      1.26 o 
   0   2  12       76.21       77.55      2.30 o 
   1   2  12       54.55       48.56      2.53 o 
   2   2  12       64.94       65.17      3.25 o 
   3   2  12       40.61       38.27      2.71 o 
   4   2  12       30.06       27.62      2.53 o 
   5   2  12       61.10       64.63      3.79 o 
   6   2  12        8.39        8.30      1.44 o 
  -4   3  12        1.05        3.25      2.17 o 
  -3   3  12       50.52       51.09      3.79 o 
  -2   3  12       93.42       93.16      4.15 o 
  -1   3  12       31.96       26.90      2.71 o 
   0   3  12       55.12       51.06      2.17 o 
   1   3  12        9.38        9.03      1.08 o 
   2   3  12      397.06      413.97      7.40 o 
   3   3  12      104.09       90.63      4.33 o 
   4   3  12        6.44        7.94      1.44 o 
   5   3  12        7.21        4.33      1.44 o 
   6   3  12        0.76       -0.18      2.17 o 
  -3   4  12       51.65       51.09      4.15 o 
  -2   4  12       41.37       42.61      3.43 o 
  -1   4  12        4.35        6.32      1.26 o 
   0   4  12       12.45       10.11      1.02 o 
   1   4  12       10.44       10.47      1.26 o 
   2   4  12        6.74        6.14      1.26 o 
   3   4  12        1.70        2.89      1.08 o 
   4   4  12        0.89        2.53      1.62 o 
   5   4  12        5.28        1.44      2.35 o 
   6   4  12        0.97        0.90      2.35 o 
  -2   5  12       52.92       58.13      3.97 o 
  -1   5  12       11.32       11.19      1.62 o 
   0   5  12        5.10        4.52      0.89 o 
   1   5  12       11.42        9.75      1.62 o 
   2   5  12        0.82       -2.35      1.62 o 
   3   5  12        0.10       -0.54      1.81 o 
   4   5  12        1.09        0.90      1.81 o 
   5   5  12        0.20        0.54      1.99 o 
  -1   6  12       28.66       29.79      2.53 o 
   0   6  12        8.59        8.68      1.53 o 
   1   6  12        3.21        0.00      2.17 o 
   2   6  12        3.53       -1.44      2.17 o 
   3   6  12        1.23       -1.44      2.35 o 
   4   6  12        0.46        0.72      1.81 o 
   2   7  12        1.50       -2.89      2.35 o 
  -3  -6  13        7.61       10.83      1.81 o 
  -2  -6  13       33.67       47.66      3.79 o 
  -1  -6  13        0.70        2.89      1.08 o 
   0  -6  13        0.01       -0.99      1.28 o 
   1  -6  13        3.25        6.50      1.44 o 
   2  -6  13        3.95        1.81      2.35 o 
  -4  -5  13        0.22        1.08      1.99 o 
  -3  -5  13        0.14        1.62      1.62 o 
  -2  -5  13        9.78        9.57      1.62 o 
  -1  -5  13        0.38        1.44      1.62 o 
   0  -5  13        0.67       -0.18      1.15 o 
   1  -5  13        1.21        1.99      1.81 o 
   2  -5  13        0.00       -0.18      1.99 o 
   3  -5  13        0.20       -0.72      1.81 o 
  -4  -4  13        4.76        7.40      1.44 o 
  -3  -4  13        2.85        0.36      1.99 o 
  -2  -4  13        1.23        2.35      1.62 o 
  -1  -4  13        1.37        1.62      1.62 o 
   0  -4  13      228.58      236.82      4.69 o 
   2  -4  13        1.89        3.61      1.08 o 
   3  -4  13       18.96       16.43      1.81 o 
   4  -4  13        6.06        3.25      2.17 o 
  -4  -3  13        0.33        0.18      1.99 o 
  -3  -3  13       12.42        7.40      1.44 o 
  -2  -3  13      153.93      137.39      4.69 o 
  -1  -3  13       55.79       56.15      3.07 o 
   0  -3  13        9.77        7.85      1.17 o 
   1  -3  13       43.28       39.90      2.89 o 
   2  -3  13        0.43        1.99      1.26 o 
   3  -3  13       22.88       28.16      2.53 o 
   4  -3  13        8.44        8.30      1.62 o 
   5  -3  13        2.54        1.62      2.35 o 
  -5  -2  13       31.47       40.44      3.61 o 
  -4  -2  13        1.20        3.25      1.26 o 
  -3  -2  13        7.79        8.12      1.44 o 
  -2  -2  13       32.27       34.12      2.53 o 
  -1  -2  13       13.42       10.65      1.44 o 
   0  -2  13        9.52        8.30      4.15 o 
   1  -2  13       76.60       76.01      3.25 o 
   2  -2  13        8.62        6.14      1.08 o 
   3  -2  13       35.61       37.37      2.71 o 
   4  -2  13       34.61       35.75      2.89 o 
   5  -2  13        7.97        7.76      1.62 o 
  -5  -1  13        7.46        8.30      1.81 o 
  -4  -1  13       43.09       43.51      3.43 o 
  -3  -1  13        1.37        1.81      1.62 o 
  -2  -1  13       17.13       18.23      1.99 o 
  -1  -1  13       33.86       36.47      2.35 o 
   0  -1  13       21.49       24.06      2.35 o 
   1  -1  13        1.91       -0.18      1.26 o 
   2  -1  13        8.95        8.30      1.26 o 
   3  -1  13       36.50       39.36      2.53 o 
   4  -1  13       58.02       61.38      3.61 o 
   5  -1  13       26.83       26.54      2.35 o 
   6  -1  13       18.55       18.05      1.99 o 
  -5   0  13        0.04        1.26      2.17 o 
  -4   0  13        3.65        5.60      1.44 o 
  -3   0  13      115.84      121.32      4.69 o 
  -2   0  13       30.66       35.57      2.35 o 
  -1   0  13       29.75       25.64      1.44 o 
   0   0  13        0.66       -5.69      3.79 o 
   1   0  13        0.66       -1.99      1.44 o 
   2   0  13        0.05        0.54      1.08 o 
   3   0  13       98.48      107.24      3.97 o 
   4   0  13        8.70       10.47      1.44 o 
   5   0  13        8.07        7.58      1.62 o 
   6   0  13       74.03       65.71      4.69 o 
  -4   1  13        0.36        1.08      1.81 o 
  -3   1  13       30.53       34.12      3.07 o 
  -2   1  13       24.99       26.90      2.53 o 
  -1   1  13       12.15        9.03      1.44 o 
   0   1  13       88.04       91.71      2.43 o 
   1   1  13       26.22       25.46      1.99 o 
   2   1  13       79.44       79.98      3.43 o 
   3   1  13       45.91       44.41      2.71 o 
   4   1  13        0.71       -1.26      1.81 o 
   5   1  13        2.37        0.00      1.99 o 
   6   1  13        0.16        0.90      1.44 o 
  -4   2  13        2.21        3.25      1.44 o 
  -3   2  13       77.33       85.93      4.15 o 
  -2   2  13        0.00       -0.72      1.44 o 
  -1   2  13      104.62      107.42      3.97 o 
   0   2  13       77.36       68.01      2.30 o 
   1   2  13        0.99       -2.17      1.44 o 
   2   2  13       22.10       25.64      2.35 o 
   3   2  13       25.92       25.09      2.17 o 
   4   2  13        2.21        3.25      1.08 o 
   5   2  13        0.11        0.00      1.62 o 
   6   2  13        0.14        0.00      2.17 o 
  -3   3  13       36.01       34.84      3.43 o 
  -2   3  13        5.74        6.14      1.44 o 
  -1   3  13       33.36       33.58      2.71 o 
   0   3  13       29.19       31.06      1.79 o 
   1   3  13        8.34        7.76      1.26 o 
   2   3  13      226.00      231.81      5.78 o 
   3   3  13      652.15      639.45      9.75 o 
   4   3  13        0.62       -2.17      1.81 o 
   5   3  13        0.89        0.72      1.99 o 
   6   3  13        9.07        5.96      1.81 o 
  -3   4  13       14.79       12.82      1.99 o 
  -2   4  13       29.02       25.46      2.17 o 
  -1   4  13        1.97        1.44      1.62 o 
   0   4  13       56.79       57.79      2.43 o 
   1   4  13       17.92       17.69      1.44 o 
   2   4  13        9.25       11.92      1.44 o 
   3   4  13       17.90       22.21      2.53 o 
   4   4  13        5.81        8.67      1.44 o 
   5   4  13        2.96        1.08      1.62 o 
  -2   5  13        0.01        1.44      1.99 o 
  -1   5  13        8.89        8.12      1.62 o 
   0   5  13        0.46        1.67      1.00 o 
   1   5  13        2.75        2.17      1.62 o 
   2   5  13        0.58       -0.54      1.62 o 
   3   5  13        0.00       -1.62      1.99 o 
   4   5  13        0.09       -0.36      1.99 o 
   5   5  13        0.98        1.99      1.99 o 
  -1   6  13       47.55       52.72      4.33 o 
   0   6  13       21.72       25.99      1.73 o 
   1   6  13        0.00       -1.81      1.99 o 
   2   6  13       14.27       15.35      1.62 o 
   3   6  13        2.39        2.53      1.99 o 
   4   6  13        1.29        1.44      2.17 o 
  -2  -6  14        0.01        2.35      2.53 o 
  -1  -6  14        2.09        3.97      1.44 o 
   0  -6  14        0.28        2.41      0.93 o 
   1  -6  14        1.48        0.18      2.17 o 
  -3  -5  14        1.40       -1.62      1.81 o 
  -2  -5  14        2.91        2.89      1.26 o 
  -1  -5  14        2.01       -1.08      1.81 o 
   0  -5  14        1.76        2.98      1.04 o 
   1  -5  14        6.49        4.33      1.26 o 
   2  -5  14        3.25        3.43      1.26 o 
   3  -5  14        4.18        4.69      1.62 o 
  -4  -4  14       26.25       29.25      3.25 o 
  -3  -4  14        4.78        2.53      2.17 o 
  -2  -4  14        1.85        2.53      1.62 o 
  -1  -4  14       10.24       11.73      1.44 o 
   0  -4  14        3.72        3.70      1.34 o 
   1  -4  14        4.30        4.69      1.26 o 
   2  -4  14        7.97        7.40      1.26 o 
   3  -4  14        5.95        4.33      1.26 o 
   4  -4  14        1.07        2.35      1.81 o 
  -4  -3  14        0.00        1.08      1.44 o 
  -3  -3  14       69.24       68.60      3.97 o 
  -2  -3  14        0.74       -1.62      1.81 o 
  -1  -3  14       22.85       23.47      2.35 o 
   0  -3  14      231.84      233.74      4.28 o 
   1  -3  14      207.20      218.09      5.96 o 
   2  -3  14        0.00        2.35      1.44 o 
   3  -3  14       19.85       18.41      1.62 o 
   4  -3  14       19.25       21.48      2.53 o 
  -4  -2  14        0.04       -1.99      1.99 o 
  -3  -2  14        7.17        8.30      1.26 o 
  -2  -2  14        0.00       -1.26      1.62 o 
  -1  -2  14      142.09      141.18      4.69 o 
   0  -2  14        2.01        2.65      0.73 o 
   1  -2  14        0.53        0.36      1.44 o 
   2  -2  14       29.31       31.41      2.53 o 
   3  -2  14        6.01        6.50      1.44 o 
   4  -2  14       54.79       58.85      3.79 o 
   5  -2  14       10.69        9.75      1.99 o 
  -4  -1  14        0.55       -2.35      1.99 o 
  -3  -1  14        0.08        0.90      1.08 o 
  -2  -1  14        2.37        2.71      1.08 o 
  -1  -1  14       28.95       28.70      2.35 o 
   0  -1  14       49.56       46.58      2.89 o 
   1  -1  14       21.97       27.62      2.17 o 
   2  -1  14       40.29       45.13      2.71 o 
   3  -1  14        1.95        2.35      1.08 o 
   4  -1  14        0.70        1.81      1.81 o 
   5  -1  14        4.78        7.58      1.81 o 
  -4   0  14        2.33        1.81      1.26 o 
  -3   0  14      225.70      230.90      6.50 o 
  -2   0  14       93.67       94.42      3.97 o 
  -1   0  14        2.43        0.90      1.62 o 
   0   0  14      136.22      137.00      3.13 o 
   1   0  14       28.79       27.98      2.35 o 
   2   0  14        3.45        4.51      0.90 o 
   3   0  14        7.32        5.05      1.44 o 
   4   0  14        4.03        2.53      1.81 o 
   5   0  14       21.38       24.91      2.71 o 
   6   0  14        0.60       -2.53      2.53 o 
  -4   1  14       11.41        9.39      1.81 o 
  -3   1  14       24.29       30.69      2.89 o 
  -2   1  14       17.46       17.87      1.81 o 
  -1   1  14       22.20       24.73      2.35 o 
   0   1  14       44.66       47.53      2.26 o 
   1   1  14       57.66       57.95      2.89 o 
   2   1  14        6.65        7.22      1.08 o 
   3   1  14        6.76        5.78      1.26 o 
   4   1  14        2.33        1.81      1.62 o 
   5   1  14        0.72        1.08      1.62 o 
   6   1  14        0.04        1.99      1.62 o 
  -4   2  14        3.66        3.61      2.35 o 
  -3   2  14        9.44       12.64      1.62 o 
  -2   2  14        1.26        0.90      1.62 o 
  -1   2  14       72.13       68.24      3.43 o 
   0   2  14       82.15       80.74      6.86 o 
   1   2  14       41.87       41.52      2.71 o 
   2   2  14       42.87       40.80      2.71 o 
   3   2  14       54.68       54.88      3.07 o 
   4   2  14        6.88        2.71      2.17 o 
   5   2  14        1.66        2.17      1.81 o 
   6   2  14        0.10        0.54      2.35 o 
  -3   3  14       11.84        8.67      1.81 o 
  -2   3  14       27.91       26.72      2.89 o 
  -1   3  14        0.76        2.35      1.81 o 
   0   3  14       23.86       23.02      1.28 o 
   1   3  14       11.52        8.30      1.26 o 
   2   3  14        2.14        0.54      1.81 o 
   3   3  14       14.40        7.40      1.99 o 
   4   3  14        0.00        1.26      1.81 o 
   5   3  14       33.74       32.68      3.25 o 
   6   3  14        6.77        6.50      1.62 o 
  -2   4  14        4.21        2.71      1.81 o 
  -1   4  14        2.92        3.07      1.44 o 
   0   4  14        7.19        6.09      1.08 o 
   1   4  14       18.05       20.04      2.17 o 
   2   4  14        0.57       -0.90      1.44 o 
   3   4  14       51.01       49.83      3.61 o 
   4   4  14        0.00       -2.17      2.17 o 
   5   4  14        6.46        6.50      1.62 o 
  -1   5  14        1.28        3.43      1.26 o 
   0   5  14        6.09        5.52      1.35 o 
   1   5  14       17.54       17.51      1.81 o 
   2   5  14        1.29       -0.54      1.62 o 
   3   5  14        0.00        1.26      1.26 o 
   4   5  14        1.14        0.54      1.99 o 
   5   5  14       10.38       11.19      1.81 o 
   0   6  14       22.16       23.20      1.53 o 
   1   6  14        0.07       -0.54      2.17 o 
   2   6  14        2.55        1.99      1.81 o 
   3   6  14        3.93        6.68      1.44 o 
  -1  -6  15        7.35       10.65      1.81 o 
   0  -6  15        0.61       -0.98      2.17 o 
  -3  -5  15        0.16       -1.08      1.81 o 
  -2  -5  15        2.81        3.43      1.99 o 
  -1  -5  15        8.57       11.55      1.62 o 
   0  -5  15        0.55        2.35      0.89 o 
   1  -5  15        4.98        4.87      1.44 o 
   2  -5  15        4.20        5.42      1.44 o 
  -3  -4  15        1.80        0.72      1.81 o 
  -2  -4  15       24.65       26.90      2.89 o 
  -1  -4  15        0.89        1.62      1.44 o 
   0  -4  15        3.61        3.43      0.89 o 
   1  -4  15        2.03        0.18      2.17 o 
   2  -4  15        0.56        1.26      1.81 o 
   3  -4  15        5.94        5.78      1.44 o 
  -4  -3  15        4.44        4.69      1.44 o 
  -3  -3  15        7.89        8.67      1.62 o 
  -2  -3  15        1.21       -0.36      1.62 o 
  -1  -3  15       20.31       18.23      1.62 o 
   0  -3  15       54.79       54.84      5.60 o 
   1  -3  15      161.09      157.43      5.42 o 
   2  -3  15        0.02       -0.90      1.62 o 
   3  -3  15        2.13        0.90      1.81 o 
   4  -3  15       27.72       30.15      3.25 o 
  -4  -2  15        2.04        6.14      1.44 o 
  -3  -2  15        3.12        3.07      1.99 o 
  -2  -2  15       55.16       48.38      3.07 o 
  -1  -2  15       41.34       40.44      3.07 o 
   0  -2  15        5.51        3.68      0.77 o 
   1  -2  15       48.11       46.58      3.07 o 
   2  -2  15        0.04        0.18      1.44 o 
   3  -2  15        7.29        8.85      1.44 o 
   4  -2  15        4.55        4.33      1.62 o 
   5  -2  15        5.25        5.05      1.81 o 
  -4  -1  15        9.76       11.19      1.62 o 
  -3  -1  15        3.57        1.26      1.99 o 
  -2  -1  15        4.98        7.04      1.08 o 
  -1  -1  15        0.00       -2.44      1.62 o 
   0  -1  15       16.40       17.75      1.20 o 
   1  -1  15        2.24       -0.90      1.62 o 
   2  -1  15        4.63        5.60      1.26 o 
   3  -1  15        8.51        8.12      1.44 o 
   4  -1  15       41.07       38.27      3.25 o 
   5  -1  15       55.05       60.84      3.97 o 
  -4   0  15        3.61        2.17      1.99 o 
  -3   0  15        0.47        1.44      2.17 o 
  -2   0  15       41.36       41.52      3.61 o 
  -1   0  15        0.73        0.54      1.44 o 
   0   0  15       71.15       70.95      3.61 o 
   1   0  15       24.46       24.01      2.53 o 
   2   0  15        0.67        1.44      1.44 o 
   3   0  15       87.15       97.49      4.15 o 
   4   0  15       51.54       51.63      3.43 o 
   5   0  15        0.09        1.62      1.26 o 
  -4   1  15        0.01       -0.18      1.99 o 
  -3   1  15       34.29       30.51      2.89 o 
  -2   1  15      350.72      377.68      8.12 o 
  -1   1  15        2.94        0.54      1.81 o 
   0   1  15       33.13       41.70      1.91 o 
   1   1  15       88.55       88.82      3.79 o 
   2   1  15        2.83       -0.18      1.62 o 
   3   1  15        0.03        2.17      1.44 o 
   4   1  15        0.96       -0.36      1.44 o 
   5   1  15        2.23        4.87      1.44 o 
   6   1  15        3.63        4.33      1.81 o 
  -3   2  15        9.45       10.11      1.81 o 
  -2   2  15       19.69       20.76      1.81 o 
  -1   2  15        0.24       -0.54      1.81 o 
   0   2  15       47.54       45.62      2.17 o 
   1   2  15        3.30        2.53      1.62 o 
   2   2  15        2.15        1.44      1.81 o 
   3   2  15        8.15       10.65      1.44 o 
   4   2  15        3.24        1.81      1.99 o 
   5   2  15       14.90       17.87      1.81 o 
  -3   3  15        3.96        2.71      2.35 o 
  -2   3  15       20.64       21.30      1.99 o 
  -1   3  15        0.28        1.26      1.62 o 
   0   3  15       92.43       95.20      2.94 o 
   1   3  15        1.15       -0.72      1.44 o 
   2   3  15        9.15       10.65      1.26 o 
   3   3  15       84.10       81.42      4.15 o 
   4   3  15        0.91        2.17      1.62 o 
   5   3  15        0.02       -2.89      1.99 o 
  -2   4  15        8.32       11.37      1.81 o 
  -1   4  15       15.66       16.07      1.81 o 
   0   4  15        2.10        0.92      1.21 o 
   1   4  15        6.01        4.33      1.44 o 
   2   4  15        0.51        1.99      1.62 o 
   3   4  15       65.09       67.34      3.97 o 
   4   4  15       45.18       35.93      3.25 o 
   5   4  15        8.22       11.73      1.62 o 
  -1   5  15        5.72        6.32      1.62 o 
   0   5  15        0.13       -1.62      1.40 o 
   1   5  15        0.41        0.18      1.26 o 
   2   5  15        0.00       -1.26      1.99 o 
   3   5  15        4.75        4.33      1.44 o 
   4   5  15        5.94        7.04      1.62 o 
   1   6  15        1.79        0.36      2.17 o 
   2   6  15        0.60        1.44      1.99 o 
   3   6  15        4.09        4.33      1.62 o 
  -2  -5  16        0.49        2.53      1.81 o 
  -1  -5  16        0.87       -2.17      2.35 o 
   0  -5  16        0.45        0.27      1.28 o 
   1  -5  16        0.05       -0.72      1.62 o 
   2  -5  16        0.15       -0.18      1.81 o 
  -3  -4  16        0.09       -2.71      1.99 o 
  -2  -4  16        0.00       -1.26      1.62 o 
  -1  -4  16        0.85       -2.35      1.81 o 
   0  -4  16        0.31       -0.72      1.15 o 
   1  -4  16       10.70       12.10      1.62 o 
   2  -4  16        3.80        3.97      1.26 o 
   3  -4  16        1.73        4.15      1.26 o 
  -3  -3  16        0.58       -1.44      2.17 o 
  -2  -3  16       14.51       13.36      1.62 o 
  -1  -3  16       13.85       11.37      1.44 o 
   0  -3  16       21.64       22.93      1.72 o 
   1  -3  16       54.98       54.70      3.97 o 
   2  -3  16        0.11        0.36      1.62 o 
   3  -3  16        0.21        0.18      1.62 o 
   4  -3  16        0.47        0.18      1.62 o 
  -4  -2  16        7.23        3.79      2.89 o 
  -3  -2  16        2.77        2.17      1.81 o 
  -2  -2  16        0.16        1.62      1.62 o 
  -1  -2  16       27.63       19.86      1.99 o 
   0  -2  16       40.38       44.49      2.26 o 
   1  -2  16        0.14        0.00      1.62 o 
   2  -2  16        5.00        7.22      1.26 o 
   3  -2  16        2.11        3.07      1.26 o 
   4  -2  16       19.21       18.78      1.99 o 
  -4  -1  16       24.45       24.55      2.35 o 
  -3  -1  16        1.09        1.62      1.81 o 
  -2  -1  16        3.46        3.79      1.26 o 
  -1  -1  16      115.81      113.38      4.51 o 
   0  -1  16       16.66       15.96      1.08 o 
   1  -1  16        0.41       -1.81      1.44 o 
   2  -1  16       24.24       22.75      2.53 o 
   3  -1  16        0.13        1.26      1.62 o 
   4  -1  16       11.46       11.19      1.62 o 
   5  -1  16        0.50        0.90      1.99 o 
  -4   0  16        0.09        1.08      1.26 o 
  -3   0  16        2.20       -0.18      1.99 o 
  -2   0  16        0.35       -3.52      2.35 o 
  -1   0  16        2.28        1.26      1.26 o 
   0   0  16        0.99       -0.90      1.28 o 
   1   0  16       59.00       62.65      3.07 o 
   2   0  16       19.89       21.66      1.81 o 
   3   0  16       65.90       63.37      3.61 o 
   4   0  16       11.75        9.21      1.62 o 
   5   0  16        2.08        3.43      1.44 o 
  -3   1  16        0.50        1.44      1.99 o 
  -2   1  16      100.68       91.53      5.24 o 
  -1   1  16       19.91       19.50      1.62 o 
   0   1  16       10.73       12.38      1.08 o 
   1   1  16       47.66       46.22      3.25 o 
   2   1  16        3.43        2.35      1.44 o 
   3   1  16        5.57        6.68      1.26 o 
   4   1  16        9.53        8.49      1.44 o 
   5   1  16        2.02        2.35      1.26 o 
  -3   2  16       11.96       12.82      1.81 o 
  -2   2  16        3.10        1.44      1.62 o 
  -1   2  16        0.13       -1.26      1.81 o 
   0   2  16       43.80       42.25      2.30 o 
   1   2  16        4.83        4.15      1.08 o 
   2   2  16       16.34       13.72      1.44 o 
   3   2  16       19.21       14.98      1.62 o 
   4   2  16        7.30        1.44      2.17 o 
   5   2  16        0.08       -3.25      2.17 o 
  -2   3  16       17.95       19.50      1.99 o 
  -1   3  16        2.72        3.07      1.26 o 
   0   3  16        1.94       -2.30      1.53 o 
   1   3  16       15.69       16.07      1.62 o 
   2   3  16        0.28        1.26      1.08 o 
   3   3  16       14.70       15.89      1.81 o 
   4   3  16        5.89        3.79      1.44 o 
   5   3  16       28.29       30.69      3.07 o 
  -2   4  16        8.19       10.11      1.81 o 
  -1   4  16        1.82        5.24      1.44 o 
   0   4  16       20.95       23.14      3.25 o 
   1   4  16       22.29       23.47      1.99 o 
   2   4  16        1.45        0.72      1.81 o 
   3   4  16       73.01       68.42      4.33 o 
   4   4  16        1.88       -3.79      2.53 o 
   5   4  16        0.85        0.90      2.17 o 
   0   5  16        2.17        3.36      1.62 o 
   1   5  16        5.91        7.22      1.62 o 
   2   5  16        1.22        0.18      1.62 o 
   3   5  16        0.06       -0.54      2.17 o 
   4   5  16        0.79       -3.79      2.53 o 
  -1  -5  17       12.92       16.43      1.99 o 
   0  -5  17        0.25       -0.09      1.34 o 
   1  -5  17        2.03        1.62      1.99 o 
  -2  -4  17        0.33        2.53      1.62 o 
   0  -4  17        2.16        3.82      1.07 o 
   1  -4  17        0.03       -0.18      1.62 o 
   2  -4  17        2.89        5.78      1.44 o 
   3  -4  17        0.01        1.44      1.99 o 
  -3  -3  17        5.67        9.57      1.81 o 
  -2  -3  17        4.52        2.17      2.17 o 
  -1  -3  17        6.69        8.30      1.44 o 
   0  -3  17        5.82        6.01      1.02 o 
   1  -3  17      197.65      217.00      6.50 o 
   2  -3  17       21.99       22.93      2.71 o 
   3  -3  17        1.45        2.17      1.99 o 
   4  -3  17       15.92       20.58      1.99 o 
  -3  -2  17        0.12       -1.62      2.17 o 
  -2  -2  17       18.93       14.08      1.81 o 
  -1  -2  17      110.58      115.90      4.69 o 
   0  -2  17        6.57        6.37      1.02 o 
   1  -2  17        0.78       -1.44      1.99 o 
   2  -2  17        6.99        7.76      1.62 o 
   3  -2  17        0.12        1.08      1.62 o 
   4  -2  17        0.43        0.90      1.99 o 
  -3  -1  17        0.02        1.62      1.99 o 
  -2  -1  17       12.02       12.28      1.62 o 
  -1  -1  17        9.94        7.94      1.62 o 
   0  -1  17       18.96       19.14      1.28 o 
   1  -1  17        2.36        1.62      1.62 o 
   2  -1  17       48.06       55.97      3.25 o 
   3  -1  17        0.65       -0.72      1.62 o 
   4  -1  17       10.76       10.65      1.62 o 
   5  -1  17        5.91        0.36      2.71 o 
  -3   0  17       12.64       16.43      1.81 o 
  -2   0  17        5.70        7.76      1.62 o 
  -1   0  17        8.96        8.30      1.44 o 
   0   0  17       10.09        6.42      1.02 o 
   1   0  17       14.33       13.54      1.62 o 
   2   0  17        0.48       -1.99      1.62 o 
   3   0  17        3.36       -0.54      2.17 o 
   4   0  17        0.42       -2.35      1.99 o 
   5   0  17       11.59       10.29      1.99 o 
  -3   1  17        0.03        1.44      1.99 o 
  -2   1  17       32.19       29.61      2.71 o 
  -1   1  17       19.66       20.04      1.81 o 
   0   1  17        0.85        0.36      1.15 o 
   1   1  17        5.91        1.81      1.99 o 
   2   1  17        9.50       10.65      1.44 o 
   3   1  17        2.39        3.25      1.26 o 
   4   1  17       16.24       15.35      1.81 o 
   5   1  17        6.50        4.15      2.53 o 
  -3   2  17        0.00       -0.36      1.99 o 
  -2   2  17       60.93       67.70      4.33 o 
  -1   2  17       21.24       19.68      1.81 o 
   0   2  17        0.27       -0.91      1.26 o 
   1   2  17        0.00        0.72      1.44 o 
   2   2  17        5.52        5.60      1.26 o 
   3   2  17        1.19       -2.35      1.62 o 
   4   2  17        4.02        1.99      1.99 o 
   5   2  17        6.94        6.68      1.62 o 
  -2   3  17       28.30       29.25      3.43 o 
  -1   3  17        0.79        1.81      1.81 o 
   0   3  17       10.57        9.06      1.15 o 
   1   3  17        2.57       -1.44      1.99 o 
   2   3  17        0.02       -0.54      1.62 o 
   3   3  17        8.61        7.40      1.44 o 
   4   3  17        0.38        0.72      2.17 o 
   5   3  17        1.69       -2.71      2.35 o 
  -1   4  17        4.14        2.35      2.17 o 
   0   4  17        8.14        8.04      1.21 o 
   1   4  17        5.88        2.53      1.44 o 
   2   4  17        1.03        2.71      1.08 o 
   3   4  17      108.00       99.29      5.05 o 
   4   4  17       85.71       49.65      4.51 o 
   0   5  17        2.79        0.45      1.79 o 
   1   5  17        5.22        3.97      1.62 o 
   2   5  17        0.05       -2.35      1.99 o 
   3   5  17        0.01        0.72      1.81 o 
   0  -5  18        2.57        0.27      1.53 o 
  -2  -4  18        2.39        2.89      1.44 o 
  -1  -4  18        0.13        1.26      1.99 o 
   0  -4  18        1.00        1.65      1.34 o 
   1  -4  18        0.82        1.08      1.62 o 
   2  -4  18        0.57       -1.44      1.99 o 
  -3  -3  18       12.11       13.00      2.17 o 
  -2  -3  18        0.03        0.18      2.17 o 
  -1  -3  18        0.40        0.18      1.99 o 
   0  -3  18        3.32        4.52      2.08 o 
   1  -3  18        7.71       10.29      1.99 o 
   2  -3  18        0.00        1.44      1.26 o 
   3  -3  18        3.08        2.53      1.81 o 
  -3  -2  18        0.10        0.54      1.44 o 
  -2  -2  18       30.03       31.59      3.25 o 
  -1  -2  18        7.39        3.61      2.35 o 
   0  -2  18        6.31        7.59      1.02 o 
   1  -2  18       99.80      102.54      4.69 o 
   2  -2  18       22.43       20.22      2.17 o 
   3  -2  18        2.51        2.35      1.81 o 
   4  -2  18       18.39       19.68      2.17 o 
  -3  -1  18        0.02       -2.17      2.17 o 
  -2  -1  18        0.01        1.08      1.44 o 
  -1  -1  18        7.65        6.68      1.44 o 
   0  -1  18       52.67       55.68      2.49 o 
   1  -1  18        9.10       11.92      1.44 o 
   2  -1  18        0.28       -0.72      1.81 o 
   3  -1  18        7.19        7.58      1.44 o 
   4  -1  18        1.09        0.18      1.99 o 
  -3   0  18        3.28        5.60      1.62 o 
  -2   0  18        0.42       -0.72      1.81 o 
  -1   0  18       10.11        7.58      1.62 o 
   0   0  18       28.66       26.83      1.98 o 
   1   0  18        6.21        4.87      1.44 o 
   2   0  18        0.09       -0.54      1.62 o 
   3   0  18       40.78       46.04      3.25 o 
   4   0  18        5.10        0.18      2.35 o 
   5   0  18        0.40        1.44      2.17 o 
  -3   1  18        0.27       -0.90      2.17 o 
  -2   1  18       90.80       96.04      5.05 o 
  -1   1  18       11.73       10.83      1.62 o 
   0   1  18       12.96       12.68      1.81 o 
   1   1  18        8.83       -2.35      3.07 o 
   2   1  18        3.46       -3.79      2.53 o 
   3   1  18        1.58        1.08      1.81 o 
   4   1  18        0.29       -3.25      2.17 o 
   5   1  18        2.39        2.53      1.62 o 
  -2   2  18       17.30       17.87      2.17 o 
  -1   2  18        0.69       -3.79      2.71 o 
   0   2  18        0.70        1.33      1.26 o 
   1   2  18        0.00       -1.44      1.62 o 
   2   2  18       14.45       15.16      1.62 o 
   3   2  18        1.17        1.44      1.26 o 
   4   2  18        0.68        0.18      1.99 o 
   5   2  18        0.31        3.07      1.99 o 
  -1   3  18        2.17        0.72      2.35 o 
   0   3  18        6.91        5.57      1.15 o 
   1   3  18        0.11       -1.26      1.99 o 
   2   3  18        5.23        5.24      1.44 o 
   3   3  18       14.27       10.83      1.99 o 
   4   3  18        0.48       -1.44      2.17 o 
   0   4  18        0.20        0.81      1.40 o 
   1   4  18       12.19       14.44      1.81 o 
   2   4  18        0.74        1.81      1.44 o 
   3   4  18        2.49       -1.81      2.71 o 
   4   4  18       34.78       33.22      3.79 o 
   2   5  18       14.23       13.54      1.81 o 
  -1  -4  19        0.44       -2.17      1.99 o 
   0  -4  19        4.41        4.66      1.44 o 
   1  -4  19        0.13        1.26      1.81 o 
  -2  -3  19        0.00       -1.81      1.81 o 
  -1  -3  19        8.21        9.93      1.81 o 
   0  -3  19        3.35        5.69      2.71 o 
   1  -3  19        2.36        2.89      2.17 o 
   2  -3  19        0.27       -1.26      2.17 o 
   3  -3  19        5.24        3.07      2.17 o 
  -2  -2  19        0.35       -1.26      2.17 o 
  -1  -2  19        0.17       -0.54      1.81 o 
   0  -2  19        1.34        1.95      1.13 o 
   1  -2  19       81.54       95.86      4.87 o 
   2  -2  19      118.17      128.36      5.60 o 
   3  -2  19        1.23       -1.08      1.99 o 
  -2  -1  19        3.47        4.51      1.44 o 
  -1  -1  19       29.82       31.23      2.89 o 
   0  -1  19       12.74       11.24      1.28 o 
   1  -1  19        3.53       -0.18      2.17 o 
   2  -1  19        9.52       11.55      1.44 o 
   3  -1  19        0.28       -0.54      1.99 o 
   4  -1  19        0.18       -0.36      2.17 o 
  -2   0  19        1.25        0.90      1.99 o 
  -1   0  19        1.17       -0.90      2.17 o 
   0   0  19        0.03       -2.15      1.43 o 
   1   0  19        1.37        1.99      1.99 o 
   2   0  19       15.30       23.11      2.53 o 
   3   0  19        1.33        0.00      1.99 o 
   4   0  19        0.21       -1.44      1.99 o 
  -2   1  19       32.68       33.76      3.79 o 
  -1   1  19       38.34       43.69      3.79 o 
   0   1  19        2.70        2.62      1.53 o 
   1   1  19       81.58       87.56      4.33 o 
   2   1  19       13.03       10.47      1.99 o 
   3   1  19        0.45        0.00      1.81 o 
   4   1  19       10.80       11.55      1.99 o 
  -2   2  19       24.98       26.54      2.35 o 
  -1   2  19       98.91      112.29      5.24 o 
   0   2  19        5.39        6.32      1.02 o 
   1   2  19        0.05       -2.98      1.99 o 
   2   2  19        4.00        0.18      2.35 o 
   3   2  19        0.14       -0.72      1.99 o 
   4   2  19        1.32        0.00      2.17 o 
  -1   3  19       13.71       16.07      1.99 o 
   0   3  19        5.39        2.75      1.72 o 
   1   3  19       23.78       25.64      2.89 o 
   2   3  19        0.37       -0.18      1.81 o 
   3   3  19        0.22       -3.52      2.35 o 
   4   3  19       12.26       15.53      1.99 o 
   0   4  19        1.48        0.17      1.34 o 
   1   4  19       10.14       10.29      1.81 o 
   2   4  19        2.02        2.17      2.35 o 
   3   4  19       15.39       17.69      2.17 o 
  -1  -3  20        0.48       -1.44      2.17 o 
   0  -3  20        0.04       -1.68      1.30 o 
   1  -3  20        0.36        0.72      1.81 o 
   2  -3  20        7.36        8.30      1.81 o 
  -2  -2  20        8.55        9.21      1.99 o 
  -1  -2  20        8.50        6.86      1.62 o 
   0  -2  20        8.49       10.50      1.13 o 
   1  -2  20       20.34       21.48      2.35 o 
   2  -2  20        3.98        3.61      3.07 o 
   3  -2  20        0.05       -0.54      1.99 o 
  -2  -1  20        2.10        3.07      1.44 o 
  -1  -1  20        0.23       -0.54      1.99 o 
   0  -1  20       12.88       11.45      1.62 o 
   1  -1  20        2.81        4.51      1.44 o 
   2  -1  20        0.64        0.36      2.35 o 
   3  -1  20        0.23        1.81      1.81 o 
  -2   0  20        1.46       -1.44      2.17 o 
  -1   0  20        0.06       -1.26      1.99 o 
   0   0  20       29.38       28.37      2.10 o 
   1   0  20        4.24        8.12      1.44 o 
   2   0  20        2.49        1.81      1.99 o 
   3   0  20        4.11        1.81      2.17 o 
   4   0  20        0.85       -0.18      2.17 o 
  -1   1  20        1.02       -3.97      2.71 o 
   0   1  20        3.31        1.81      1.28 o 
   1   1  20        0.18       -3.79      2.53 o 
   2   1  20       13.10       10.83      1.81 o 
   3   1  20       10.73       10.65      1.62 o 
   4   1  20       27.49       30.33      3.25 o 
  -1   2  20       45.49       42.97      4.51 o 
   0   2  20        0.75        1.97      1.21 o 
   1   2  20       15.74       16.79      1.81 o 
   2   2  20        9.94       12.82      1.62 o 
   3   2  20        0.36        0.90      1.62 o 
   4   2  20        0.26       -1.08      2.17 o 
   0   3  20        1.69        0.58      1.46 o 
   1   3  20        2.97        2.71      2.35 o 
   2   3  20        0.01        1.81      1.62 o 
   3   3  20        0.37       -1.08      2.35 o 
  -1  -2  21        1.49        1.44      1.81 o 
   0  -2  21        0.00        0.94      1.17 o 
   1  -2  21        4.51        3.25      1.81 o 
   2  -2  21       64.18       76.73      4.87 o 
  -1  -1  21        2.64       -0.18      2.35 o 
   0  -1  21        9.10       12.57      2.08 o 
   1  -1  21        0.39       -0.90      2.17 o 
   2  -1  21        2.99        1.08      2.35 o 
   3  -1  21        1.40        1.99      1.99 o 
  -1   0  21        0.13       -0.72      1.99 o 
   0   0  21        0.17       -2.39      1.59 o 
   1   0  21        2.06        2.89      1.44 o 
   2   0  21        0.75        2.53      1.81 o 
   3   0  21        4.64        5.05      1.62 o 
  -1   1  21        1.59       -0.90      1.99 o 
   0   1  21        0.01        0.54      1.28 o 
   1   1  21        1.63        3.25      1.26 o 
   2   1  21        0.44       -1.08      2.17 o 
   3   1  21        0.10       -2.89      2.53 o 
   0   2  21        0.84        0.03      2.80 o 
   1   2  21        1.72       -2.35      2.17 o 
   2   2  21        4.49        3.07      2.17 o 
   3   2  21        0.23        0.54      1.99 o 
   1   3  21        4.96        2.89      2.53 o 
   2   3  21        0.03       -0.36      1.99 o 
                                                 
